# Supplementary material for: Spatial and functional arrangement of Ebola virus polymerase inside phase-separated viral factories
Source: Nat Commun. 2023 Jul 13;14:4159. doi: 10.1038/s41467-023-39821-7 (PMC10345124; doi:10.1038/s41467-023-39821-7)
Supplement: Supplementary file 6 — Source data [file 41467_2023_39821_MOESM6_ESM.xlsx]

## Sheet: Figure 1f
Figure 1f. Fluorescence recovery after photobleaching
Raw fluorescence intensity of bleached region first normalized to a control region in an unbleached condensate, then normalized to the pre-bleached intensity (the average of the last 10 frames prebleach) in the region of interest.
Time (s)	NP+VP35									NP+VP35+L									VP35 alone
0	0.960068	0.989808	1.00982	1.03495	0.992909	0.99131	0.993254	0.997819	1.00454	0.999293	1.02523	1.04816	1.01619	0.913884	0.997349	0.991737	1.01789	1.00027	1.01959	1.00645	1.07721	1.01556	1.01605	0.9874
0.2399	0.972009	0.9962	0.988255	1.01702	1.01437	1.01777	0.972421	0.973748	1.00808	1.00569	1.00789	0.982277	1.00489	0.904695	1.00656	0.990012	1.00316	0.996932	1.00255	1.00018	1.07627	1.01045	1.00734	0.98647
0.4797	0.97524	1.01442	0.972908	1.008	0.989677	0.984092	1.01409	1.01447	1.02721	0.987745	0.989961	1.00929	1.0227	0.915775	1.00182	0.992008	0.996854	0.996561	1.02144	1.02423	1.07383	1.00787	1.01016	0.970818
0.7196	0.958273	0.994793	0.993479	1.03236	0.991978	1.03818	0.978725	1.01479	1.02672	0.99967	1.03114	0.992517	1.00112	0.947481	1.00241	0.996203	0.998903	0.994933	1.03317	1.04002	1.08865	0.996439	1.00994	0.967617
0.9595	0.990354	0.989416	0.99041	1.02239	0.99232	0.989291	0.964902	1.02698	1.02957	1.01079	0.994078	0.994584	0.985209	0.93571	0.984606	0.990959	0.99365	1.00444	0.985468	0.987586	1.11759	1.00478	0.998854	0.968281
1.1994	0.993019	0.97773	1.01345	1.01036	1.00582	0.993198	0.985636	0.992816	1.02125	1.01408	0.98541	1.0047	1.01232	0.943158	0.99011	0.989742	0.976967	0.991782	1.03368	1.02968	1.11862	0.99415	1.0159	0.966896
1.4392	0.962491	1.02378	0.978979	1.01942	0.993298	0.996381	0.991994	1.01307	1.01212	1.01723	1.00156	1.01322	1.01788	0.985667	0.971081	0.995937	0.993755	0.995761	0.990335	1.01915	1.0867	1.01551	1.00721	0.968054
1.6791	0.991186	0.987191	0.997767	1.01994	1.00359	0.990414	0.981353	1.01749	0.987592	1.01705	1.0301	1.0045	1.0081	0.968431	1.00174	1.00827	1.00519	1.00564	0.984286	1.0155	1.14361	1.00269	1.01709	0.982931
1.919	0.976702	0.980212	1.0013	0.999293	0.984765	1.02308	0.973634	1.01169	0.982182	0.991902	1.00477	0.987515	0.996818	1.00138	1.00616	0.996873	1.01033	0.992148	0.962287	1.01597	1.10435	1.0036	1.01991	0.974017
2.1589	0.976094	1.01059	0.995877	1.02407	0.984635	1.01315	0.984937	1.03092	0.987605	1.01155	0.993792	1.01269	0.987254	0.995143	1.0062	1.01006	0.990294	1.01563	0.956896	1.03545	1.13458	1.01392	1.00859	0.969765
2.3987	0.99576	0.993007	0.978098	0.976985	0.999812	0.971704	0.998142	1.00454	0.98234	0.998268	1.02	0.998079	1.00377	0.993267	1.00989	0.994283	1.00239	1.01141	0.995722	1.00133	1.10196	0.999523	1.01833	0.981375
2.6386	0.976071	0.993271	0.986109	0.99968	0.986236	1.0066	0.99115	0.988512	1.00576	0.997627	0.990811	0.995873	1.01999	0.976185	1.00179	1.0066	0.997823	0.99496	0.998492	1.00868	1.09905	0.997322	0.999985	0.986654
2.8785	1.00046	0.991773	1.00026	1.00501	0.989138	0.98287	0.99925	0.966474	0.999936	1.00446	1.02856	0.996592	0.993046	0.984316	0.99135	0.988211	0.998779	0.982084	1.00834	1.00493	1.07897	1.0036	0.998599	0.999346
3.1183	1.00104	1.02205	0.999003	0.985357	0.993497	0.992235	0.973084	1.01981	0.990986	1.00771	1.00128	0.986606	0.984717	0.986783	0.98108	0.989851	0.996086	0.998246	0.932975	0.998535	1.09734	1.00781	1.00104	1.00225
3.3582	0.999704	0.987393	0.992437	0.991936	1.01745	1.00877	1.00752	1.00741	0.996502	1.01288	0.968861	1.02181	0.985413	0.989352	0.97888	0.992706	0.990449	0.988917	1.01308	1.00828	1.11349	1.00507	0.983166	1.00466
3.5981	1.02576	1.01977	1.01809	1.01164	0.99858	1.00394	0.999584	1.00884	1.01439	0.99793	1.00336	0.998438	0.999978	1.02038	1.00353	1.01051	1.00709	1.00049	1.0304	1.01911	1.07644	0.998116	0.996531	0.994635
3.838	0.998764	0.988547	0.995713	1.01241	1.00316	1.00826	0.995299	0.990451	0.994484	0.989727	1.00263	0.982342	1.01851	1.00106	0.993765	1.00934	0.997397	1.00597	1.0024	0.986372	1.05855	1.007	0.99305	1.00824
4.0778	1.00181	1.00917	1.01474	1.01668	1.0139	1.00371	1.00719	1.00343	1.00872	1.01246	0.993666	1.00629	0.974438	0.999474	1.01082	1.0133	1.01537	1.00171	1.05373	0.992328	1.04956	0.991123	1.00023	1.0051
4.3177	0.994481	0.993002	1.01124	0.994954	1.01044	1.01362	0.999979	0.998825	0.990107	0.990576	0.995807	0.988948	1.00409	1.01042	1.03363	0.98273	1.00004	1.00862	0.991681	0.986566	1.06669	0.993063	1.00437	1.00638
4.5576	1.00615	1.00202	1.00431	1.00535	0.987783	1.00829	1.0288	1.0117	1.01677	0.988369	0.995023	1.02503	1.01605	1.03876	0.995267	1.01246	0.99458	1.0076	0.973178	0.993864	1.05135	0.997369	1.0047	1.01136
4.7974	0.166445	0.164755	0.133675	0.26626	0.282393	0.236698	0.309194	0.322985	0.289173	0.120325	0.188753	0.139245	0.235086	0.308476	0.245191	0.269018	0.370593	0.306446	0.219262	0.225237	0.206586	0.147787	0.120935	0.120162
5.0373	0.106272	0.104704	0.0808148	0.171167	0.174127	0.13697	0.190673	0.214786	0.184939	0.0586013	0.115645	0.0925035	0.129002	0.183266	0.13993	0.160454	0.247191	0.205967	0.126265	0.119926	0.119096	0.0718371	0.0675416	0.0654212
5.2772	0.11072	0.121742	0.0976855	0.116891	0.195961	0.202026	0.210106	0.231964	0.209024	0.0794199	0.132664	0.0989017	0.0890781	0.141511	0.157228	0.17492	0.200201	0.223595	0.0898215	0.139955	0.1285	0.0794351	0.0697017	0.0713988
5.5171	0.127033	0.136602	0.112521	0.130365	0.221607	0.218979	0.215957	0.249029	0.221995	0.094926	0.145337	0.109405	0.0988871	0.145791	0.175307	0.199083	0.224064	0.238694	0.091131	0.139461	0.138394	0.0827392	0.0733988	0.0758524
5.7569	0.145668	0.152502	0.127298	0.148382	0.232175	0.245664	0.238486	0.261886	0.233286	0.108371	0.162068	0.120891	0.116451	0.158215	0.184767	0.202874	0.24326	0.258662	0.101652	0.153478	0.143761	0.0845288	0.0758866	0.0781252
5.9968	0.1499	0.175547	0.141611	0.170907	0.248616	0.26712	0.243818	0.272406	0.253217	0.124581	0.178513	0.135717	0.130855	0.171768	0.200844	0.226866	0.259608	0.278048	0.0984307	0.162801	0.157917	0.0866502	0.0805904	0.080023
6.2367	0.157289	0.187913	0.154421	0.189059	0.269923	0.292492	0.263807	0.292014	0.276736	0.135727	0.195701	0.14187	0.140929	0.168975	0.211158	0.238805	0.267436	0.289827	0.104948	0.164903	0.16346	0.0859242	0.0816798	0.0800642
6.4766	0.169702	0.208804	0.171676	0.203551	0.275483	0.310385	0.274959	0.312994	0.294487	0.151998	0.212627	0.148016	0.158668	0.196163	0.225538	0.240111	0.290002	0.302479	0.109494	0.172213	0.165644	0.090752	0.0875943	0.085601
6.7164	0.190458	0.224768	0.189461	0.218572	0.292622	0.334094	0.291579	0.328461	0.31468	0.165556	0.222924	0.158251	0.16538	0.212242	0.231937	0.259676	0.307264	0.326985	0.115087	0.179823	0.165853	0.0923653	0.0906752	0.088672
6.9563	0.196583	0.24105	0.201631	0.237351	0.310897	0.347308	0.306988	0.346272	0.335492	0.17897	0.235644	0.177028	0.178352	0.218669	0.242799	0.263692	0.308309	0.338031	0.112291	0.17801	0.176214	0.0894724	0.0947632	0.0922223
7.1962	0.213158	0.257951	0.217799	0.242403	0.328307	0.37506	0.313811	0.356417	0.345452	0.194496	0.256793	0.184143	0.18286	0.229947	0.250279	0.275929	0.339124	0.345698	0.126728	0.187584	0.180613	0.0946019	0.0956475	0.0951534
7.436	0.226611	0.266492	0.23105	0.260624	0.34106	0.391842	0.316796	0.370956	0.371701	0.20424	0.264711	0.205556	0.194738	0.233758	0.262307	0.28488	0.354648	0.367195	0.128562	0.186929	0.193479	0.0954057	0.0988377	0.0923916
7.6759	0.226119	0.280159	0.233375	0.275438	0.360394	0.398938	0.338706	0.376078	0.401435	0.222602	0.266975	0.21417	0.203679	0.252638	0.27171	0.295597	0.374713	0.372903	0.135994	0.195624	0.194231	0.0946021	0.100121	0.102702
7.9158	0.239817	0.294118	0.24215	0.290919	0.365625	0.412017	0.345395	0.386469	0.412278	0.22242	0.279031	0.22309	0.214552	0.251826	0.274533	0.314129	0.384238	0.390603	0.134014	0.198767	0.200999	0.102554	0.111951	0.100973
8.1557	0.243618	0.302204	0.258463	0.295296	0.3762	0.424346	0.351334	0.416695	0.417492	0.237935	0.293704	0.220704	0.221494	0.264492	0.276761	0.320509	0.405161	0.404446	0.14585	0.197737	0.204665	0.101886	0.114068	0.0996542
8.3955	0.25901	0.325713	0.280632	0.297689	0.393414	0.440897	0.362879	0.416965	0.425304	0.251079	0.310427	0.22736	0.232778	0.282985	0.299471	0.322283	0.408327	0.416981	0.150853	0.195073	0.205967	0.102054	0.111907	0.105965
8.6354	0.27399	0.318332	0.276742	0.323359	0.407069	0.44375	0.376256	0.431412	0.438352	0.262151	0.314528	0.240945	0.242537	0.26682	0.301527	0.342131	0.421402	0.425634	0.153519	0.204132	0.207676	0.103145	0.11919	0.105
8.8753	0.292229	0.337737	0.288107	0.328735	0.411413	0.450225	0.392246	0.427737	0.438392	0.271122	0.318904	0.25029	0.248598	0.2808	0.309051	0.344081	0.446637	0.428211	0.161297	0.201986	0.212745	0.106717	0.12137	0.11084
9.1151	0.295811	0.342784	0.29502	0.33722	0.411817	0.462676	0.381765	0.426953	0.44336	0.281161	0.331355	0.253895	0.252442	0.288739	0.308304	0.354525	0.456959	0.44841	0.153317	0.208696	0.219567	0.104709	0.122334	0.111636
9.355	0.307995	0.355872	0.305233	0.353254	0.4247	0.47277	0.401868	0.47096	0.457937	0.296318	0.355962	0.27203	0.262784	0.293757	0.321261	0.368881	0.465984	0.469701	0.169128	0.210647	0.224743	0.108004	0.131081	0.112673
9.5949	0.308186	0.376091	0.317145	0.367913	0.44015	0.464609	0.422457	0.471662	0.477236	0.304226	0.348264	0.26157	0.262966	0.31579	0.318803	0.380444	0.477817	0.472671	0.16491	0.205463	0.22209	0.109907	0.125204	0.117406
9.8348	0.320627	0.38284	0.321224	0.377771	0.45708	0.48723	0.414326	0.466995	0.49746	0.30779	0.362886	0.283229	0.271765	0.315315	0.329938	0.385792	0.476785	0.482006	0.167197	0.222793	0.228295	0.1081	0.132818	0.117252
10.0746	0.333449	0.400858	0.336908	0.386717	0.459434	0.505904	0.439114	0.465959	0.504743	0.329778	0.377769	0.285212	0.287809	0.326159	0.344605	0.395412	0.498468	0.488884	0.168587	0.219672	0.22973	0.10643	0.128449	0.120209
10.3145	0.342206	0.405482	0.353042	0.390775	0.458037	0.51054	0.450667	0.479362	0.526712	0.324893	0.374363	0.294797	0.293112	0.336236	0.348072	0.408354	0.514369	0.497372	0.169957	0.222952	0.242626	0.11081	0.137384	0.120176
10.5544	0.3397	0.408726	0.350796	0.405121	0.474903	0.513606	0.43703	0.499001	0.554919	0.345113	0.402644	0.29024	0.295686	0.329858	0.357735	0.412372	0.530395	0.504085	0.176429	0.234763	0.245211	0.109999	0.137775	0.124435
10.7943	0.345097	0.430712	0.36121	0.412603	0.456994	0.528094	0.470132	0.477655	0.556221	0.340425	0.404049	0.298245	0.297587	0.342601	0.357708	0.427006	0.534425	0.516366	0.186021	0.230273	0.245644	0.114237	0.148282	0.126972
11.0341	0.356216	0.432802	0.369946	0.432858	0.486615	0.52704	0.465906	0.514031	0.556505	0.3612	0.413056	0.322176	0.315391	0.352163	0.363485	0.42326	0.534001	0.511058	0.174112	0.234459	0.245191	0.113667	0.148048	0.131126
11.274	0.362404	0.429842	0.369388	0.430002	0.480374	0.538486	0.471553	0.513272	0.578639	0.355668	0.417321	0.31635	0.305502	0.352437	0.35503	0.434258	0.546266	0.527399	0.178678	0.23816	0.248837	0.117133	0.154366	0.131946
11.5139	0.374872	0.448084	0.384136	0.436944	0.498924	0.54147	0.468539	0.515461	0.599865	0.366949	0.443643	0.319758	0.311701	0.351945	0.375915	0.431398	0.558819	0.539305	0.184501	0.238054	0.246405	0.120681	0.151421	0.134822
11.7537	0.395858	0.436392	0.391305	0.438054	0.503827	0.558343	0.498653	0.514608	0.601189	0.365477	0.44667	0.324228	0.321812	0.358501	0.379627	0.451894	0.564179	0.544792	0.192285	0.240779	0.246752	0.119747	0.155822	0.135363
11.9936	0.391061	0.445325	0.399435	0.464766	0.519142	0.542315	0.48168	0.53011	0.582145	0.382825	0.449824	0.33592	0.324189	0.35603	0.379126	0.451792	0.589976	0.557276	0.184525	0.239553	0.257078	0.121898	0.150624	0.137004
12.2335	0.389576	0.463564	0.391472	0.469818	0.523195	0.572235	0.488055	0.548623	0.615423	0.396571	0.456846	0.341093	0.342509	0.364537	0.385003	0.457132	0.582802	0.573919	0.193022	0.24178	0.255443	0.121362	0.156122	0.141928
12.4734	0.424206	0.460756	0.401738	0.471941	0.522863	0.560286	0.488831	0.55192	0.604752	0.395834	0.446838	0.334667	0.333514	0.365216	0.394936	0.479286	0.619255	0.55901	0.184666	0.248783	0.262048	0.124156	0.151781	0.145883
12.7132	0.42574	0.466506	0.407208	0.492358	0.537395	0.578164	0.484417	0.558429	0.623503	0.4063	0.467192	0.357637	0.343205	0.383055	0.384675	0.466506	0.603594	0.576042	0.198422	0.248558	0.26578	0.12486	0.15837	0.144098
12.9531	0.42208	0.475028	0.415084	0.490222	0.535653	0.579087	0.505475	0.570696	0.61722	0.401933	0.45117	0.359152	0.340168	0.379348	0.402315	0.472493	0.615448	0.576383	0.201615	0.25433	0.26929	0.125741	0.156045	0.149098
13.193	0.405552	0.48405	0.439708	0.488736	0.545823	0.59114	0.489327	0.571274	0.615941	0.403101	0.455796	0.344041	0.351052	0.373453	0.407147	0.465707	0.624719	0.58368	0.1898	0.259588	0.275011	0.125778	0.161084	0.144669
13.4328	0.426418	0.49522	0.432234	0.493952	0.563543	0.603866	0.503425	0.596073	0.639062	0.42245	0.460928	0.353839	0.354071	0.406503	0.398442	0.463364	0.609188	0.579952	0.211176	0.25437	0.285018	0.125435	0.156783	0.144928
13.6727	0.45108	0.491514	0.4407	0.512598	0.557499	0.59787	0.507244	0.582014	0.635952	0.420361	0.465151	0.370952	0.349506	0.395227	0.405701	0.488234	0.623879	0.590774	0.210658	0.258569	0.283417	0.129846	0.161704	0.149426
13.9126	0.451933	0.500662	0.449216	0.502373	0.564904	0.611875	0.515271	0.593388	0.628844	0.416431	0.48685	0.374326	0.357774	0.414436	0.411611	0.487868	0.620687	0.605241	0.216311	0.260181	0.288422	0.13127	0.153773	0.146389
14.1525	0.447169	0.511776	0.437653	0.520926	0.567697	0.622529	0.537482	0.602934	0.640882	0.425888	0.480237	0.374903	0.369955	0.409916	0.424794	0.484809	0.609705	0.609202	0.20278	0.255121	0.287222	0.129242	0.167307	0.152418
14.3923	0.460119	0.526191	0.445508	0.515615	0.57874	0.619282	0.526904	0.607344	0.636333	0.433831	0.493335	0.387477	0.380876	0.401583	0.43875	0.513734	0.614348	0.602448	0.214404	0.262181	0.288172	0.131078	0.167149	0.157725
14.6322	0.460004	0.531694	0.450706	0.521297	0.580625	0.621045	0.521687	0.644043	0.661165	0.435533	0.49699	0.382261	0.369764	0.413702	0.421448	0.508357	0.634682	0.616082	0.207159	0.268168	0.301509	0.135975	0.169633	0.161653
14.8721	0.467557	0.55736	0.455951	0.536848	0.582145	0.618294	0.536975	0.642346	0.658493	0.436607	0.49876	0.394179	0.376881	0.407973	0.4228	0.506811	0.642556	0.625782	0.230606	0.264814	0.285083	0.13936	0.168776	0.160746
15.112	0.501124	0.56033	0.472028	0.537621	0.594787	0.638831	0.54384	0.641061	0.648393	0.447657	0.502449	0.404626	0.385528	0.421347	0.439072	0.506789	0.645105	0.627098	0.231668	0.263547	0.297683	0.133215	0.172771	0.158383
15.3518	0.485847	0.551621	0.475739	0.551214	0.608814	0.622702	0.540937	0.655402	0.680177	0.440933	0.497573	0.408219	0.391294	0.41221	0.439347	0.528227	0.641414	0.635174	0.223168	0.266202	0.29134	0.140351	0.177089	0.162572
15.5917	0.475886	0.560409	0.4572	0.541568	0.621586	0.620579	0.558749	0.659856	0.69119	0.447144	0.526296	0.411395	0.388907	0.421829	0.443148	0.520693	0.62897	0.630994	0.233774	0.267923	0.316163	0.138879	0.185249	0.160302
15.8316	0.481031	0.566525	0.477428	0.557642	0.612045	0.622663	0.567828	0.663159	0.709524	0.458581	0.519856	0.412858	0.388947	0.424109	0.461323	0.524769	0.641475	0.630533	0.228459	0.277363	0.32197	0.142355	0.183832	0.161106
16.0714	0.484093	0.572331	0.478914	0.556727	0.607324	0.635708	0.566877	0.680666	0.707243	0.471408	0.530367	0.407029	0.407104	0.42881	0.439274	0.532441	0.649596	0.646537	0.227735	0.276482	0.329149	0.143907	0.187307	0.162826
16.3113	0.497911	0.592999	0.498612	0.568838	0.6104	0.661739	0.559319	0.669505	0.728026	0.47454	0.513925	0.438605	0.408152	0.432582	0.463842	0.535386	0.657385	0.652133	0.23723	0.278449	0.318372	0.142324	0.185919	0.158264
16.5512	0.519525	0.586267	0.490563	0.565969	0.610374	0.642191	0.551723	0.683936	0.731992	0.471802	0.523772	0.421705	0.409317	0.44065	0.457016	0.544377	0.663128	0.645652	0.237025	0.277358	0.31947	0.144829	0.189659	0.163377
16.7911	0.499989	0.596283	0.494023	0.579093	0.609805	0.668645	0.586243	0.668432	0.765175	0.481648	0.541031	0.444423	0.40471	0.435528	0.466632	0.544277	0.666422	0.646415	0.242838	0.282584	0.317248	0.147646	0.189824	0.169649
17.0309	0.513568	0.607082	0.493839	0.586768	0.619182	0.651733	0.574573	0.677388	0.741611	0.49019	0.543446	0.437025	0.413436	0.442008	0.465247	0.560316	0.678585	0.651704	0.245879	0.277656	0.314916	0.142071	0.192382	0.169098
17.2708	0.507335	0.600281	0.491676	0.583	0.623172	0.666951	0.578183	0.702561	0.756325	0.479774	0.536657	0.450192	0.406008	0.431868	0.478218	0.551189	0.683422	0.663337	0.240536	0.275727	0.330124	0.143632	0.188197	0.168914
17.5107	0.529642	0.597303	0.497649	0.592582	0.635663	0.66635	0.559814	0.687909	0.752314	0.488461	0.530443	0.452952	0.403102	0.434533	0.482352	0.558653	0.671782	0.664373	0.246473	0.287227	0.347213	0.147532	0.197325	0.169414
17.7505	0.516856	0.607043	0.496277	0.601302	0.618515	0.68319	0.559704	0.702787	0.769225	0.509143	0.550817	0.453718	0.414693	0.446828	0.493112	0.556867	0.670029	0.676623	0.253864	0.283399	0.340442	0.146849	0.1883	0.168017
17.9904	0.51388	0.600146	0.510361	0.593807	0.625069	0.680198	0.583287	0.71824	0.769785	0.486261	0.558884	0.44869	0.424931	0.458269	0.485029	0.567587	0.666194	0.666245	0.235901	0.282234	0.329864	0.155451	0.19443	0.173044
18.2303	0.534776	0.606674	0.500832	0.609759	0.639229	0.687261	0.58486	0.70805	0.765342	0.511477	0.548059	0.461647	0.428665	0.447365	0.487064	0.563546	0.672596	0.671277	0.246957	0.292853	0.327983	0.153371	0.191325	0.161395
18.4702	0.524958	0.641663	0.507742	0.613862	0.662514	0.670524	0.591218	0.695188	0.759607	0.521353	0.568696	0.462466	0.431135	0.445914	0.494731	0.567847	0.676252	0.672345	0.245111	0.287778	0.338818	0.153743	0.207373	0.166655
18.71	0.535827	0.621333	0.522366	0.620618	0.633546	0.678599	0.583679	0.718045	0.756705	0.499444	0.56129	0.455252	0.446459	0.45251	0.503908	0.571066	0.676489	0.688098	0.255056	0.285977	0.332554	0.15515	0.197566	0.167566
18.9499	0.545785	0.631486	0.522637	0.618245	0.635706	0.671819	0.603236	0.709038	0.765178	0.513958	0.59072	0.473091	0.437716	0.448822	0.511033	0.572195	0.679832	0.690826	0.261019	0.290692	0.335241	0.155978	0.209441	0.170736
19.1898	0.558076	0.656922	0.521811	0.629142	0.648505	0.685613	0.611569	0.70324	0.776407	0.511685	0.574074	0.464846	0.436737	0.462522	0.516022	0.590734	0.679653	0.669889	0.265682	0.297281	0.350212	0.155017	0.201335	0.170414
19.4297	0.548245	0.635325	0.542332	0.628446	0.639271	0.676769	0.598817	0.700958	0.772029	0.52161	0.578665	0.480514	0.437025	0.472648	0.514755	0.588033	0.692309	0.685861	0.261498	0.29332	0.355363	0.156163	0.205072	0.170293
19.6695	0.569569	0.639443	0.529815	0.625794	0.652339	0.679456	0.605384	0.717753	0.791826	0.540818	0.58161	0.47218	0.456064	0.467805	0.506993	0.585813	0.685254	0.693044	0.268257	0.293438	0.34771	0.155295	0.200852	0.173044
19.9094	0.540796	0.664517	0.549384	0.61582	0.644036	0.690879	0.613225	0.71895	0.800108	0.518191	0.580615	0.476833	0.447241	0.452971	0.514569	0.585628	0.70692	0.699848	0.261652	0.297046	0.344989	0.152775	0.205844	0.17597
20.1493	0.568268	0.662732	0.550445	0.625815	0.666618	0.693125	0.639959	0.720132	0.794573	0.520537	0.58469	0.482851	0.444487	0.46928	0.511412	0.596785	0.701578	0.696844	0.243419	0.306855	0.346716	0.157761	0.195881	0.178373
20.3891	0.561257	0.653133	0.541558	0.622646	0.653808	0.702689	0.602133	0.731618	0.808986	0.541417	0.599423	0.495944	0.443304	0.470723	0.526334	0.602702	0.695695	0.700018	0.25178	0.30202	0.3498	0.148149	0.201571	0.18268
20.629	0.550564	0.663236	0.5487	0.629954	0.655177	0.687606	0.606881	0.711802	0.809739	0.53121	0.596891	0.482002	0.448237	0.48264	0.518257	0.600866	0.69349	0.703543	0.259642	0.299132	0.345221	0.160272	0.194456	0.19194
20.8689	0.563209	0.663416	0.544034	0.634406	0.658684	0.694019	0.618037	0.730895	0.792021	0.535683	0.610469	0.482131	0.449644	0.484095	0.53354	0.61658	0.694326	0.694737	0.269002	0.301479	0.35147	0.157271	0.193101	0.189246
21.1088	0.58276	0.664671	0.556736	0.648799	0.67794	0.717588	0.625362	0.730482	0.794894	0.523896	0.611368	0.489378	0.46063	0.481685	0.542134	0.612614	0.704412	0.714521	0.267591	0.307803	0.355359	0.160177	0.192067	0.192976
21.3486	0.577001	0.665124	0.562351	0.629737	0.655783	0.713562	0.632595	0.74503	0.794207	0.527174	0.606746	0.496607	0.465425	0.484337	0.532594	0.603928	0.710556	0.722778	0.261008	0.318485	0.358886	0.164675	0.201884	0.187933
21.5885	0.574063	0.66228	0.554972	0.635482	0.679782	0.693501	0.638416	0.763114	0.770862	0.545204	0.631371	0.502895	0.459604	0.493895	0.516893	0.596036	0.708487	0.717744	0.270487	0.312407	0.35518	0.165452	0.19705	0.189047
21.8284	0.585678	0.654577	0.563508	0.654997	0.666376	0.696011	0.63784	0.750954	0.78432	0.538862	0.639105	0.490869	0.467725	0.493063	0.530892	0.607369	0.729172	0.708109	0.284317	0.311954	0.35313	0.165581	0.203653	0.193055
22.0682	0.57543	0.67331	0.575413	0.647245	0.680677	0.714494	0.632552	0.764343	0.785637	0.546835	0.617796	0.500763	0.459656	0.496048	0.539451	0.620217	0.708365	0.737021	0.293878	0.310832	0.352024	0.159913	0.20054	0.191663
22.3081	0.594437	0.680109	0.586049	0.653591	0.670636	0.711801	0.630755	0.758261	0.800454	0.563394	0.6062	0.522824	0.476898	0.50011	0.534755	0.637789	0.688337	0.723695	0.291005	0.321751	0.372323	0.160467	0.202651	0.188931
22.548	0.593702	0.690668	0.58541	0.649768	0.665934	0.711879	0.635353	0.746443	0.805548	0.572044	0.62071	0.514141	0.485027	0.491411	0.553944	0.633518	0.73482	0.733324	0.287403	0.317184	0.356715	0.162502	0.200834	0.190271
22.7879	0.620979	0.664666	0.574154	0.650092	0.676761	0.716653	0.654151	0.769378	0.811191	0.562261	0.630065	0.516516	0.458001	0.509146	0.539209	0.622064	0.73706	0.734116	0.294583	0.316655	0.360745	0.162152	0.211968	0.19378
23.0277	0.627529	0.690278	0.588839	0.672127	0.678461	0.700895	0.658185	0.762678	0.792851	0.570971	0.60324	0.525681	0.46958	0.501037	0.54465	0.643519	0.723864	0.738328	0.281499	0.312785	0.366614	0.16096	0.21047	0.188249
23.2676	0.612179	0.708232	0.588131	0.657859	0.673027	0.705082	0.645567	0.778914	0.834128	0.554158	0.602987	0.540794	0.479556	0.495405	0.540392	0.637594	0.746904	0.738999	0.284869	0.318302	0.361383	0.164313	0.220716	0.198346
23.5075	0.61881	0.714738	0.595842	0.676023	0.657936	0.704429	0.655237	0.787813	0.81852	0.568215	0.608909	0.52249	0.487597	0.502414	0.556811	0.627751	0.729477	0.747172	0.27953	0.321501	0.359928	0.170376	0.222303	0.199847
23.7474	0.608226	0.67321	0.594262	0.67994	0.672484	0.713562	0.66271	0.765886	0.83025	0.570941	0.61721	0.518635	0.49226	0.498222	0.554018	0.627222	0.727485	0.750462	0.297695	0.313714	0.365956	0.172642	0.224396	0.20478
23.9872	0.620785	0.700144	0.612146	0.666578	0.686238	0.715938	0.658526	0.801304	0.83656	0.57919	0.614591	0.536174	0.488145	0.497105	0.555034	0.623413	0.736073	0.733221	0.312478	0.324099	0.37842	0.171509	0.224308	0.199972
24.2271	0.619676	0.68724	0.611375	0.668063	0.683105	0.717575	0.65226	0.779394	0.79958	0.568311	0.610985	0.5331	0.477241	0.507629	0.55534	0.636304	0.732992	0.741499	0.313833	0.318214	0.358082	0.174114	0.229745	0.203649
24.467	0.620019	0.695404	0.608125	0.672096	0.680669	0.727423	0.666534	0.807753	0.818835	0.595019	0.60898	0.550875	0.493907	0.51021	0.556334	0.634012	0.719334	0.756724	0.326388	0.313968	0.364808	0.172802	0.223879	0.208179
24.7068	0.620701	0.694172	0.639396	0.677299	0.672831	0.706286	0.662305	0.797462	0.827135	0.578217	0.605155	0.573882	0.491135	0.519362	0.550614	0.651204	0.718584	0.748715	0.332548	0.315586	0.377788	0.173129	0.223353	0.204754
24.9467	0.600106	0.69344	0.600188	0.680781	0.68979	0.718223	0.685546	0.785232	0.826356	0.587559	0.626059	0.536347	0.488951	0.508093	0.549819	0.643847	0.733299	0.765129	0.31452	0.321286	0.372935	0.17137	0.223051	0.21228
25.1866	0.598289	0.694252	0.634004	0.672324	0.673265	0.718481	0.688377	0.786347	0.818722	0.595413	0.606777	0.538104	0.491305	0.531914	0.553522	0.648331	0.730063	0.749175	0.308517	0.32037	0.369173	0.176872	0.226086	0.209626
25.4265	0.610576	0.688273	0.620139	0.682807	0.680512	0.726139	0.672233	0.815931	0.822195	0.605253	0.622339	0.569429	0.486277	0.522976	0.554946	0.650249	0.740188	0.768069	0.321426	0.324316	0.378453	0.177188	0.225955	0.207126
25.6663	0.610806	0.692082	0.649151	0.679724	0.698699	0.733118	0.676182	0.815046	0.830045	0.592689	0.611103	0.543867	0.487531	0.524688	0.563038	0.648492	0.731157	0.75871	0.335667	0.333581	0.377136	0.17877	0.228003	0.210155
25.9062	0.636119	0.699244	0.617546	0.675607	0.689115	0.7408	0.68714	0.788176	0.813648	0.60071	0.631234	0.542112	0.501449	0.521327	0.579097	0.657231	0.748937	0.761258	0.34697	0.320234	0.393214	0.182787	0.225257	0.214479
26.1461	0.61969	0.69669	0.617796	0.679503	0.712464	0.723121	0.66817	0.806803	0.831607	0.595358	0.617455	0.539553	0.492957	0.511179	0.578136	0.65745	0.740049	0.759554	0.320192	0.328451	0.390065	0.184276	0.228899	0.213742
26.386	0.641937	0.714268	0.61448	0.692902	0.716713	0.721291	0.694021	0.803151	0.814641	0.589038	0.632094	0.55065	0.492585	0.519974	0.569562	0.655692	0.739513	0.757135	0.303146	0.32662	0.387631	0.182434	0.228301	0.213726
26.6258	0.635369	0.707705	0.634597	0.70006	0.723488	0.745327	0.685182	0.799726	0.827862	0.602378	0.614489	0.555342	0.508452	0.521519	0.569275	0.65842	0.736071	0.761976	0.312322	0.332562	0.400925	0.182705	0.229959	0.2135
26.8657	0.618357	0.691607	0.641643	0.693853	0.698875	0.726464	0.684302	0.815358	0.816555	0.595213	0.624303	0.562935	0.50078	0.535224	0.580443	0.67119	0.73915	0.768828	0.299883	0.331639	0.397587	0.178657	0.227827	0.212461
27.1056	0.631131	0.715984	0.627068	0.702898	0.707392	0.719766	0.692358	0.822704	0.827404	0.612272	0.641038	0.554179	0.498196	0.52221	0.577466	0.660466	0.745901	0.764312	0.313983	0.330542	0.385546	0.188571	0.235618	0.219868
27.3454	0.629001	0.690785	0.63784	0.698197	0.704597	0.714652	0.683902	0.806618	0.827033	0.607492	0.641399	0.562025	0.503201	0.53689	0.574179	0.653188	0.741746	0.76574	0.340195	0.323408	0.380583	0.185268	0.233822	0.220362
27.5853	0.625004	0.729238	0.640397	0.689613	0.702046	0.735737	0.685338	0.817911	0.843899	0.614836	0.645148	0.55563	0.517642	0.534418	0.57137	0.661267	0.745932	0.766396	0.316675	0.33211	0.382815	0.18887	0.229316	0.215608
27.8252	0.642263	0.718238	0.634159	0.706516	0.712836	0.749916	0.690669	0.81901	0.830843	0.616208	0.642393	0.554096	0.51163	0.527697	0.565371	0.669318	0.763853	0.780911	0.328317	0.332127	0.384824	0.1867	0.227511	0.222711
28.0651	0.671229	0.715587	0.65688	0.718623	0.718914	0.727409	0.708737	0.829553	0.844259	0.606945	0.639372	0.578378	0.504441	0.520232	0.567663	0.678615	0.744922	0.771234	0.333487	0.337157	0.375765	0.19024	0.230866	0.220124
28.3049	0.654151	0.719669	0.635214	0.718879	0.701756	0.734518	0.703708	0.845552	0.840387	0.615572	0.626829	0.574161	0.512162	0.524942	0.588794	0.676256	0.768925	0.772838	0.315313	0.333561	0.398334	0.192063	0.226513	0.230869
28.5448	0.652163	0.726246	0.65185	0.720226	0.717666	0.739486	0.708186	0.862292	0.854552	0.600706	0.647919	0.579187	0.524609	0.530834	0.57958	0.688762	0.761719	0.771684	0.335152	0.333569	0.391275	0.194307	0.231509	0.228218
28.7847	0.654478	0.718951	0.644061	0.725829	0.725213	0.718483	0.702927	0.861633	0.874778	0.599315	0.651817	0.577	0.513549	0.539792	0.572036	0.674445	0.746627	0.776606	0.352096	0.333292	0.38671	0.193564	0.227446	0.228544
29.0245	0.648536	0.720721	0.650945	0.725549	0.716331	0.735043	0.720117	0.842766	0.855998	0.624834	0.63049	0.581834	0.516805	0.523761	0.57837	0.67641	0.781325	0.759019	0.349304	0.331389	0.397359	0.189619	0.239651	0.23057
29.2644	0.630414	0.726977	0.653427	0.718048	0.720505	0.745465	0.723196	0.859642	0.869816	0.610976	0.658068	0.587016	0.514164	0.536735	0.571542	0.682191	0.761871	0.767331	0.346587	0.331445	0.398904	0.194747	0.236816	0.231495
29.5043	0.627982	0.722315	0.649096	0.741814	0.715217	0.72498	0.703395	0.858909	0.876606	0.616154	0.621137	0.593884	0.531732	0.54916	0.590631	0.671555	0.772967	0.76243	0.350853	0.34359	0.398812	0.195975	0.233889	0.234911
29.7442	0.638682	0.735113	0.642397	0.725997	0.725	0.725654	0.722181	0.8698	0.870037	0.621757	0.653154	0.604554	0.519248	0.543308	0.585326	0.688535	0.763816	0.766712	0.340255	0.340909	0.394468	0.199474	0.235353	0.236171
29.984	0.639261	0.729519	0.657479	0.740143	0.713771	0.739311	0.731468	0.849395	0.880502	0.627374	0.660236	0.600802	0.516141	0.536114	0.590016	0.682922	0.781638	0.784722	0.341814	0.339891	0.393832	0.198966	0.240061	0.243661
30.2239	0.644847	0.742804	0.669845	0.741395	0.715824	0.737518	0.712863	0.862267	0.847016	0.633405	0.635752	0.588186	0.527137	0.545026	0.586371	0.701428	0.773685	0.785225	0.331511	0.33524	0.387081	0.196039	0.23766	0.239882
30.4638	0.651895	0.747543	0.664683	0.733164	0.710012	0.740289	0.717383	0.860954	0.877149	0.626961	0.640486	0.614612	0.534584	0.542568	0.60391	0.701282	0.767721	0.766734	0.340189	0.337731	0.389364	0.199233	0.239908	0.242248
30.7037	0.651788	0.744261	0.661129	0.750414	0.738378	0.741779	0.733561	0.829058	0.863018	0.619522	0.65635	0.616638	0.529512	0.553746	0.601256	0.691702	0.799225	0.780713	0.342792	0.333281	0.384757	0.200546	0.243361	0.251694
30.9435	0.62591	0.760092	0.666888	0.742283	0.718832	0.761428	0.729559	0.860772	0.876865	0.611445	0.664692	0.604574	0.538738	0.551821	0.581048	0.697204	0.775736	0.769982	0.347593	0.353973	0.384313	0.199924	0.249995	0.242844
31.1834	0.640831	0.742501	0.67699	0.737364	0.728276	0.760298	0.745411	0.870406	0.868216	0.624669	0.656652	0.602643	0.526726	0.535621	0.586115	0.690411	0.784489	0.781067	0.34449	0.351069	0.377809	0.203975	0.24219	0.244687
31.4233	0.637344	0.741475	0.669309	0.762624	0.725056	0.755325	0.731643	0.86701	0.865873	0.629201	0.678081	0.612618	0.548104	0.548867	0.595166	0.69528	0.780021	0.793562	0.351965	0.346361	0.381407	0.208272	0.250514	0.254653
31.6631	0.632338	0.776194	0.683608	0.75102	0.7304	0.764072	0.740289	0.876675	0.884269	0.62779	0.665372	0.58017	0.525269	0.541129	0.587469	0.705167	0.794355	0.773734	0.351733	0.352884	0.376988	0.208554	0.253936	0.252456
31.903	0.649961	0.752476	0.67738	0.747421	0.737658	0.766678	0.72597	0.886949	0.876701	0.639556	0.657331	0.598471	0.530563	0.565118	0.59965	0.695357	0.799299	0.786365	0.364172	0.356227	0.389574	0.206753	0.252704	0.250478
32.1429	0.644599	0.761311	0.652655	0.76308	0.730867	0.742792	0.744681	0.889023	0.891494	0.637398	0.646924	0.599985	0.531117	0.553739	0.605901	0.68138	0.791076	0.778794	0.385932	0.353058	0.395598	0.207951	0.251593	0.247758
32.3828	0.638176	0.76359	0.673001	0.760571	0.742371	0.738895	0.735879	0.89321	0.888825	0.633886	0.653168	0.606662	0.546206	0.541288	0.601349	0.698501	0.809464	0.776717	0.390268	0.364473	0.391787	0.204971	0.256513	0.253476
32.6226	0.643134	0.753469	0.667489	0.778192	0.730471	0.750696	0.739447	0.895344	0.855865	0.632389	0.657798	0.588265	0.541303	0.542846	0.590015	0.696258	0.797988	0.795923	0.3844	0.351788	0.397204	0.205015	0.252418	0.243031
32.8625	0.639753	0.748505	0.682427	0.76383	0.721425	0.766752	0.742359	0.870643	0.872121	0.647767	0.671469	0.610764	0.547721	0.560893	0.603753	0.689597	0.799885	0.774646	0.37664	0.361336	0.396974	0.211722	0.25005	0.252219
33.1024	0.620351	0.737519	0.700081	0.752976	0.745014	0.757817	0.757967	0.884604	0.867635	0.64338	0.652181	0.609511	0.537876	0.548797	0.603131	0.693973	0.798662	0.78814	0.379398	0.345383	0.399722	0.206457	0.25097	0.249981
33.3422	0.642492	0.733917	0.66804	0.78213	0.743676	0.762555	0.756816	0.885204	0.868477	0.652499	0.661097	0.604748	0.533831	0.559018	0.589147	0.71077	0.795232	0.783755	0.371386	0.346501	0.397387	0.205191	0.25083	0.251086
33.5821	0.626669	0.74984	0.692395	0.791863	0.736019	0.741393	0.760681	0.850921	0.868158	0.631356	0.664766	0.603824	0.540455	0.547136	0.596121	0.709626	0.798978	0.795122	0.361915	0.349961	0.409242	0.204772	0.253044	0.252731
33.822	0.646441	0.739884	0.691762	0.787249	0.74222	0.746768	0.749845	0.886876	0.853507	0.649933	0.671419	0.619051	0.545159	0.564522	0.59384	0.693464	0.805701	0.785343	0.363861	0.352154	0.396747	0.206181	0.251764	0.260116
34.0619	0.642351	0.74928	0.691607	0.781967	0.749912	0.766983	0.762687	0.850655	0.872133	0.647683	0.658751	0.627498	0.548107	0.553673	0.600395	0.700914	0.795044	0.783245	0.374492	0.364195	0.411262	0.215831	0.25177	0.254998
34.3017	0.644467	0.742589	0.673048	0.784317	0.751996	0.754525	0.758779	0.863765	0.865985	0.653597	0.675698	0.613775	0.548599	0.574591	0.578428	0.715755	0.797373	0.787566	0.369438	0.359151	0.414407	0.207853	0.262231	0.249159
34.5416	0.665393	0.748686	0.686333	0.78489	0.740617	0.757466	0.750174	0.884086	0.865294	0.651569	0.676694	0.602416	0.543658	0.575426	0.603623	0.726874	0.791124	0.786353	0.375971	0.367042	0.415411	0.211466	0.259365	0.25508
34.7815	0.664567	0.757592	0.704759	0.788423	0.743846	0.753382	0.753887	0.881131	0.852281	0.65825	0.669663	0.622038	0.562877	0.573715	0.597817	0.714079	0.813149	0.772095	0.356732	0.359507	0.412874	0.209583	0.254939	0.261441
35.0214	0.647906	0.748699	0.694705	0.778807	0.749708	0.743222	0.738258	0.862776	0.856354	0.669064	0.675512	0.612429	0.553493	0.567198	0.593441	0.714115	0.80372	0.792736	0.389299	0.361217	0.411267	0.207633	0.251004	0.250394
35.2612	0.663189	0.755012	0.705001	0.762555	0.741001	0.756678	0.754789	0.864679	0.831662	0.657225	0.673221	0.631803	0.555862	0.566096	0.595682	0.712397	0.79764	0.789307	0.355761	0.357063	0.409972	0.211557	0.257057	0.247012
35.5011	0.645919	0.75383	0.690423	0.775875	0.741321	0.760521	0.744751	0.848891	0.854332	0.661399	0.669841	0.614286	0.558625	0.572633	0.603569	0.721568	0.813536	0.805364	0.346192	0.358426	0.422906	0.209713	0.259813	0.240703
35.741	0.648828	0.761327	0.684577	0.780078	0.75217	0.755716	0.729163	0.884528	0.837404	0.650938	0.692926	0.626201	0.558252	0.569444	0.595196	0.710389	0.799076	0.784779	0.329543	0.368049	0.42137	0.217984	0.255285	0.24792
35.9808	0.641013	0.759373	0.700339	0.758362	0.754559	0.767967	0.76236	0.848674	0.8603	0.657029	0.681654	0.616286	0.558765	0.580368	0.597841	0.71558	0.809759	0.805071	0.330482	0.367071	0.423266	0.215231	0.258342	0.242618
36.2207	0.647694	0.763554	0.679112	0.762081	0.734579	0.756556	0.746543	0.866152	0.871086	0.675529	0.701249	0.628027	0.580024	0.562654	0.60072	0.711216	0.813658	0.788892	0.338379	0.366258	0.416585	0.220046	0.264677	0.240079
36.4606	0.646712	0.772291	0.712916	0.768451	0.766761	0.757013	0.754796	0.863886	0.865663	0.675268	0.660131	0.642879	0.551385	0.572538	0.599783	0.712099	0.833502	0.793443	0.351427	0.361448	0.426537	0.22272	0.259467	0.246366
36.7005	0.650452	0.758994	0.684026	0.784239	0.753527	0.770173	0.765909	0.902411	0.856649	0.668455	0.672222	0.608617	0.560991	0.581637	0.617992	0.726463	0.809856	0.786012	0.382205	0.369412	0.414571	0.228683	0.264454	0.255019
36.9403	0.653968	0.776761	0.694422	0.78156	0.759103	0.773899	0.776545	0.896726	0.880155	0.663603	0.68638	0.635929	0.575886	0.564341	0.589669	0.715501	0.820762	0.805226	0.367634	0.366634	0.422208	0.219301	0.263989	0.259619
37.1802	0.664024	0.760226	0.704431	0.780132	0.74381	0.782414	0.76183	0.865597	0.869383	0.664231	0.687614	0.632225	0.575586	0.580944	0.589146	0.716724	0.820025	0.794532	0.362389	0.355616	0.417655	0.217645	0.266644	0.2525
37.4201	0.660427	0.770237	0.702884	0.768404	0.750516	0.776137	0.755859	0.906146	0.877873	0.670187	0.682625	0.620418	0.567815	0.569962	0.594425	0.730664	0.815994	0.795886	0.374633	0.363168	0.426029	0.22481	0.271941	0.261276
37.6599	0.64157	0.767804	0.679783	0.778948	0.777445	0.784793	0.786797	0.891502	0.850789	0.681097	0.67815	0.658229	0.571098	0.576281	0.611096	0.724529	0.824465	0.789892	0.372081	0.37469	0.413471	0.226328	0.267341	0.262441
37.8998	0.647934	0.780564	0.705773	0.786214	0.772049	0.778017	0.761364	0.888641	0.873616	0.683317	0.685643	0.641811	0.557878	0.575977	0.61059	0.727366	0.82932	0.791345	0.325862	0.375128	0.416537	0.220922	0.270833	0.252395
38.1397	0.647362	0.785423	0.692774	0.805844	0.769849	0.762823	0.775756	0.916255	0.83184	0.675027	0.67903	0.631023	0.564804	0.592378	0.596719	0.725755	0.819841	0.812067	0.362394	0.375389	0.421762	0.228606	0.28015	0.26349
38.3796	0.654058	0.788774	0.703389	0.784951	0.743719	0.778589	0.767128	0.874169	0.877214	0.680218	0.675449	0.648172	0.569113	0.567315	0.607191	0.732929	0.813561	0.805421	0.394253	0.368797	0.430188	0.222782	0.273182	0.253819
38.6194	0.665907	0.794745	0.713419	0.800973	0.76975	0.773569	0.759161	0.90231	0.858589	0.693278	0.682432	0.622468	0.574234	0.572603	0.597761	0.713049	0.820161	0.819229	0.398737	0.379	0.416971	0.232493	0.280156	0.253038
38.8593	0.653392	0.829847	0.695798	0.792939	0.753214	0.787719	0.768156	0.884594	0.845892	0.684635	0.687941	0.628025	0.559984	0.592445	0.603169	0.728273	0.820156	0.797846	0.371178	0.364475	0.410503	0.230197	0.277854	0.24464
39.0992	0.652352	0.809301	0.697747	0.797768	0.749494	0.781616	0.760217	0.884638	0.876477	0.689377	0.698671	0.65133	0.568676	0.58329	0.598855	0.727357	0.815936	0.815226	0.403458	0.372998	0.431641	0.229621	0.279793	0.25227
39.3391	0.650349	0.819889	0.690847	0.795446	0.739477	0.811687	0.756044	0.89862	0.874265	0.698409	0.689025	0.637261	0.569563	0.613721	0.606351	0.74243	0.810005	0.811382	0.399171	0.369473	0.409357	0.229666	0.280169	0.248852
39.5789	0.663464	0.802201	0.727693	0.801464	0.753938	0.799986	0.746172	0.878596	0.874452	0.688125	0.677917	0.6487	0.552933	0.583926	0.608719	0.717889	0.818411	0.804343	0.395053	0.385601	0.422903	0.231559	0.281181	0.249008
39.8188	0.644412	0.797823	0.722026	0.783081	0.738289	0.786366	0.749445	0.875119	0.860013	0.688183	0.709108	0.643663	0.570841	0.587074	0.606318	0.730806	0.818559	0.818082	0.386055	0.385485	0.429944	0.23604	0.284503	0.256133
40.0587	0.651235	0.805867	0.704208	0.79815	0.752134	0.766309	0.774345	0.898014	0.858149	0.685571	0.708634	0.664917	0.579516	0.580072	0.613848	0.733172	0.824578	0.807086	0.394362	0.371227	0.424127	0.233509	0.285365	0.254877
40.2985	0.659241	0.830971	0.71818	0.792	0.769028	0.755864	0.758038	0.898118	0.879145	0.689421	0.671434	0.637727	0.569885	0.591675	0.611692	0.731309	0.817624	0.804441	0.401962	0.378896	0.433279	0.241578	0.290705	0.249651
40.5384	0.646067	0.809489	0.72547	0.791572	0.766853	0.789131	0.752837	0.915838	0.862019	0.681088	0.682921	0.636064	0.565326	0.585774	0.611122	0.741368	0.834519	0.817759	0.381392	0.372454	0.437932	0.231917	0.295193	0.255935
40.7783	0.65877	0.806227	0.725637	0.799061	0.731424	0.808409	0.740957	0.888499	0.877353	0.67947	0.690679	0.642386	0.575715	0.60641	0.629898	0.735636	0.840445	0.820409	0.39398	0.381414	0.43819	0.241266	0.29836	0.252164
41.0182	0.639295	0.823579	0.72164	0.802098	0.743441	0.780688	0.747336	0.908356	0.883503	0.707917	0.71024	0.631138	0.556843	0.610583	0.614534	0.735356	0.829774	0.796176	0.375727	0.38723	0.434354	0.232951	0.290035	0.252975
41.258	0.65598	0.80832	0.706267	0.798306	0.758233	0.789097	0.741184	0.882145	0.864931	0.697476	0.713123	0.639423	0.583061	0.59328	0.619729	0.735289	0.82661	0.795779	0.410505	0.385004	0.446931	0.241964	0.294584	0.251172
41.4979	0.665942	0.819291	0.725283	0.809225	0.759407	0.81081	0.752154	0.88989	0.872158	0.694711	0.701698	0.651743	0.582341	0.60664	0.614193	0.73826	0.841508	0.822614	0.4034	0.376523	0.46686	0.246078	0.294989	0.259855
41.7378	0.641639	0.788725	0.728473	0.800504	0.770057	0.781492	0.76864	0.92063	0.87292	0.694676	0.706223	0.644816	0.579372	0.581146	0.618322	0.743257	0.823286	0.827509	0.379134	0.38289	0.461757	0.242352	0.293113	0.257585
41.9776	0.674632	0.789106	0.730611	0.817629	0.764415	0.77353	0.74664	0.911244	0.875989	0.689109	0.713447	0.656218	0.571715	0.585231	0.609624	0.750121	0.826922	0.813053	0.40707	0.400788	0.442392	0.242233	0.296275	0.260272
42.2175	0.62503	0.791948	0.722266	0.799699	0.752421	0.782745	0.770901	0.885517	0.865974	0.685549	0.72008	0.606851	0.562529	0.586107	0.607854	0.730427	0.825649	0.818762	0.400508	0.383244	0.453841	0.242787	0.300615	0.263995
42.4574	0.642236	0.766547	0.716896	0.796866	0.757997	0.769094	0.768418	0.905995	0.873806	0.694273	0.710781	0.654089	0.579274	0.603143	0.605445	0.728082	0.822604	0.806217	0.388428	0.382296	0.467462	0.238419	0.309038	0.262366
42.6973	0.646713	0.773589	0.721817	0.809858	0.741149	0.779492	0.762475	0.92457	0.861571	0.691591	0.723498	0.637665	0.578775	0.599708	0.609847	0.734092	0.814024	0.81558	0.41132	0.395401	0.469466	0.244928	0.305272	0.261919
42.9371	0.643294	0.763517	0.731851	0.799967	0.738267	0.766892	0.776158	0.890231	0.872077	0.688516	0.728837	0.649288	0.579195	0.609548	0.617417	0.748221	0.823339	0.82212	0.418981	0.38303	0.489653	0.236662	0.307136	0.263384
43.177	0.641121	0.758907	0.745221	0.785995	0.755443	0.785929	0.760525	0.905504	0.852281	0.699947	0.70823	0.646933	0.580408	0.610544	0.584882	0.752586	0.809494	0.821816	0.388615	0.383694	0.509854	0.246579	0.303427	0.262801
43.4169	0.642269	0.751743	0.734442	0.795247	0.747562	0.79111	0.776959	0.907016	0.872834	0.691523	0.734884	0.660297	0.572563	0.612873	0.604045	0.750831	0.814536	0.821502	0.374841	0.387856	0.469172	0.243369	0.318605	0.266931
43.6568	0.644058	0.77241	0.724321	0.819214	0.764529	0.791912	0.766568	0.890415	0.868923	0.705155	0.728855	0.646738	0.586238	0.603274	0.598121	0.75392	0.796703	0.819779	0.387311	0.381525	0.476383	0.247883	0.314102	0.265581
43.8966	0.655152	0.769143	0.726966	0.7823	0.74965	0.787539	0.756663	0.93389	0.877462	0.692653	0.710834	0.663795	0.595725	0.617079	0.614301	0.741968	0.811505	0.809329	0.392759	0.385528	0.476698	0.244794	0.31449	0.268488
44.1365	0.636888	0.759587	0.73898	0.797688	0.747319	0.779886	0.766346	0.922061	0.892919	0.696131	0.728153	0.640034	0.588006	0.593294	0.601948	0.749446	0.83268	0.822396	0.402116	0.393016	0.474246	0.252359	0.317563	0.278892
44.3764	0.643244	0.77033	0.736688	0.801757	0.751827	0.788283	0.773848	0.919571	0.902737	0.691046	0.72535	0.654392	0.601273	0.620438	0.603053	0.740001	0.808616	0.830173	0.414723	0.390442	0.449497	0.243107	0.313366	0.280321
44.6162	0.649973	0.766986	0.734533	0.807745	0.763964	0.784907	0.766171	0.943047	0.891934	0.689566	0.720724	0.648414	0.586471	0.630815	0.625895	0.757708	0.835648	0.808785	0.420472	0.400505	0.431972	0.242369	0.323408	0.289163
44.8561	0.636571	0.76448	0.736163	0.800977	0.748197	0.785993	0.764171	0.935942	0.885396	0.695003	0.721997	0.654235	0.604066	0.617775	0.610827	0.744926	0.842222	0.809182	0.411729	0.400468	0.44215	0.241527	0.322167	0.276548
45.096	0.618752	0.779215	0.734062	0.807465	0.756917	0.778923	0.787534	0.93629	0.873497	0.687743	0.734162	0.673887	0.597894	0.606438	0.603937	0.750507	0.839459	0.821493	0.421612	0.403886	0.436229	0.23812	0.323657	0.281894
45.3359	0.659742	0.769602	0.755463	0.794581	0.764694	0.775456	0.774792	0.943539	0.908515	0.704097	0.728563	0.663804	0.599138	0.612933	0.59292	0.737518	0.834086	0.821178	0.398139	0.406318	0.440379	0.233445	0.330672	0.277777
45.5757	0.6377	0.765798	0.754146	0.79199	0.75538	0.765052	0.77131	0.928866	0.89518	0.691702	0.71531	0.654024	0.584371	0.619713	0.61101	0.744213	0.842609	0.822913	0.387142	0.398319	0.436657	0.241225	0.321242	0.276946
45.8156	0.656173	0.777849	0.735323	0.802624	0.752608	0.780068	0.773687	0.936882	0.902998	0.695674	0.728322	0.655979	0.601267	0.608377	0.623011	0.746448	0.829855	0.814111	0.393475	0.412591	0.454676	0.248054	0.32719	0.284103
46.0555	0.634747	0.775912	0.736133	0.809691	0.773984	0.76639	0.780518	0.936127	0.896071	0.699254	0.718576	0.669896	0.603677	0.612024	0.613996	0.758527	0.839377	0.808156	0.376429	0.405913	0.450755	0.247624	0.323495	0.280175
46.2953	0.647838	0.782282	0.731283	0.81674	0.766519	0.781096	0.788767	0.947679	0.88118	0.695345	0.745451	0.672543	0.599033	0.608285	0.607764	0.766703	0.829754	0.830154	0.374064	0.399523	0.445879	0.253861	0.331282	0.280407
46.5352	0.653252	0.783508	0.729232	0.811333	0.75979	0.768029	0.793075	0.965002	0.893426	0.712504	0.723729	0.681635	0.594235	0.61349	0.618981	0.750071	0.846014	0.820855	0.385492	0.392479	0.458794	0.248104	0.340443	0.280802
46.7751	0.655551	0.790701	0.72271	0.800788	0.773152	0.752215	0.791213	0.9633	0.903903	0.709243	0.736555	0.669546	0.593468	0.616889	0.607621	0.75305	0.855786	0.825741	0.383902	0.398436	0.454334	0.253085	0.32982	0.285427
47.015	0.659778	0.789406	0.742415	0.804946	0.771775	0.759379	0.786491	0.943705	0.917729	0.695601	0.727872	0.675419	0.591296	0.607058	0.601626	0.757946	0.854505	0.810996	0.380535	0.40073	0.458851	0.24769	0.326639	0.287419
47.2548	0.638039	0.790648	0.740948	0.807629	0.765429	0.772762	0.795672	0.937782	0.893002	0.728991	0.74459	0.676795	0.611644	0.604185	0.612131	0.760642	0.855381	0.822772	0.379998	0.417384	0.46248	0.249309	0.329142	0.285547
47.4947	0.654535	0.783897	0.734701	0.789319	0.772907	0.757123	0.813763	0.966137	0.890787	0.694384	0.727767	0.664591	0.611638	0.623555	0.615338	0.757571	0.856019	0.83471	0.37308	0.398747	0.482757	0.245917	0.336163	0.281558
47.7346	0.648754	0.77431	0.737853	0.802086	0.77133	0.778972	0.811905	0.938464	0.882278	0.693045	0.713705	0.664512	0.620903	0.618782	0.607416	0.764259	0.856525	0.821626	0.405808	0.413095	0.453364	0.246017	0.326861	0.282964
47.9745	0.656054	0.776978	0.753497	0.802695	0.763115	0.779951	0.810877	0.953321	0.884407	0.725461	0.742023	0.659703	0.595971	0.589975	0.619802	0.765063	0.842737	0.826056	0.442288	0.407224	0.44893	0.245823	0.333256	0.281102
48.2143	0.650171	0.791153	0.750497	0.78819	0.76463	0.762053	0.806594	0.939437	0.888817	0.697109	0.737049	0.665185	0.612492	0.594596	0.623753	0.759185	0.852574	0.837402	0.429344	0.415767	0.437356	0.24212	0.331756	0.280532
48.4542	0.645311	0.786262	0.732548	0.807996	0.742278	0.782034	0.810544	0.947738	0.874654	0.712236	0.736112	0.658028	0.615223	0.617518	0.625472	0.768053	0.849998	0.817636	0.429082	0.405471	0.453027	0.242486	0.344415	0.287458
48.6941	0.646816	0.780417	0.718124	0.804856	0.779779	0.773442	0.81508	0.958034	0.867925	0.705712	0.709408	0.675451	0.624828	0.608162	0.632479	0.764952	0.851743	0.839609	0.418115	0.401244	0.435986	0.245611	0.331683	0.289359
48.9339	0.677667	0.760506	0.723211	0.813976	0.768685	0.784196	0.813184	0.994548	0.859427	0.701276	0.734937	0.686953	0.602112	0.617848	0.628386	0.760733	0.844106	0.833939	0.439884	0.416157	0.436685	0.24973	0.348394	0.286204
49.1738	0.655436	0.772946	0.722891	0.814158	0.772577	0.772276	0.811935	0.951782	0.858997	0.689137	0.706336	0.657958	0.612736	0.594246	0.62547	0.762573	0.835618	0.832091	0.42524	0.421121	0.456216	0.25186	0.346605	0.286239
49.4137	0.659585	0.772678	0.735184	0.812043	0.747773	0.77298	0.796195	0.958873	0.892666	0.719534	0.740395	0.669477	0.608563	0.623188	0.622179	0.760982	0.828708	0.831438	0.451729	0.413179	0.464648	0.257341	0.347451	0.288833
49.6536	0.647539	0.77772	0.730913	0.806821	0.762188	0.777126	0.806219	0.939289	0.873406	0.715846	0.746487	0.696465	0.632397	0.617592	0.600966	0.77341	0.837473	0.822537	0.448888	0.41534	0.468239	0.246013	0.340993	0.291972
49.8934	0.646986	0.79557	0.726981	0.805737	0.776668	0.779259	0.804793	0.975042	0.891463	0.719192	0.747514	0.680093	0.625631	0.62518	0.624476	0.773521	0.841809	0.833657	0.451585	0.408402	0.448582	0.255431	0.3508	0.294957
50.1333	0.643496	0.777309	0.728438	0.804412	0.745707	0.795745	0.791024	0.958428	0.883295	0.714693	0.745529	0.676569	0.623726	0.626181	0.621633	0.78364	0.838724	0.834685	0.455035	0.415051	0.444434	0.260959	0.340838	0.298713
50.3732	0.681497	0.775436	0.723953	0.806642	0.759663	0.782467	0.819013	0.952014	0.882548	0.714432	0.737894	0.68115	0.605405	0.619741	0.611673	0.775022	0.842863	0.83461	0.470386	0.424029	0.445132	0.254028	0.35002	0.295973
50.613	0.658182	0.768574	0.726859	0.828657	0.771445	0.773917	0.826524	0.932981	0.871027	0.721816	0.730568	0.676401	0.603378	0.609072	0.620664	0.765357	0.830374	0.834727	0.453604	0.417953	0.438209	0.254242	0.341318	0.288279
50.8529	0.639814	0.775715	0.726566	0.811653	0.777059	0.82128	0.823075	0.953159	0.884542	0.71717	0.720581	0.688658	0.603193	0.613378	0.629641	0.755329	0.838813	0.833323	0.45227	0.412248	0.430772	0.264002	0.347189	0.28794
51.0928	0.656892	0.769131	0.732062	0.824407	0.76993	0.788537	0.824056	0.950539	0.895037	0.723553	0.746542	0.684263	0.605861	0.617361	0.627522	0.782683	0.826293	0.824912	0.471049	0.41292	0.441442	0.254965	0.348403	0.294465
51.3327	0.654419	0.802702	0.724524	0.834614	0.782159	0.803352	0.815493	0.958339	0.89518	0.722262	0.749813	0.681729	0.592815	0.607876	0.623461	0.781472	0.837215	0.823032	0.450893	0.413809	0.433809	0.255909	0.353665	0.294372
51.5725	0.659247	0.792473	0.7264	0.815776	0.763168	0.755226	0.812039	0.956069	0.892323	0.719912	0.724088	0.684718	0.597583	0.627104	0.619684	0.777548	0.846062	0.832256	0.456863	0.426047	0.448293	0.258801	0.349406	0.300945
51.8124	0.663879	0.781388	0.738435	0.81013	0.759471	0.774536	0.809641	0.9699	0.914714	0.717169	0.749515	0.721723	0.601973	0.615669	0.623601	0.767077	0.838553	0.83741	0.444788	0.426024	0.434098	0.263623	0.350682	0.302716
52.0523	0.658281	0.79051	0.722331	0.828983	0.776989	0.762494	0.809498	0.928281	0.8937	0.721182	0.747597	0.680005	0.594442	0.607866	0.639504	0.764331	0.826544	0.836031	0.473473	0.434892	0.453756	0.26795	0.348859	0.30596
52.2922	0.6531	0.783629	0.744727	0.818736	0.780849	0.77302	0.824509	0.966463	0.904687	0.724533	0.739538	0.675899	0.58659	0.622397	0.631514	0.773935	0.834445	0.842431	0.465039	0.423018	0.453642	0.266341	0.347984	0.305167
52.532	0.646715	0.775202	0.740776	0.829507	0.744033	0.772006	0.818356	0.9388	0.892791	0.737929	0.738688	0.676438	0.59422	0.634516	0.628277	0.773803	0.848351	0.819098	0.469667	0.432937	0.458979	0.267181	0.348565	0.312008
52.7719	0.65067	0.792226	0.760338	0.826515	0.766657	0.756051	0.828643	0.974992	0.883717	0.718684	0.730045	0.658071	0.605418	0.628296	0.63224	0.773198	0.838701	0.837198	0.45521	0.433562	0.461564	0.278707	0.34782	0.312923
53.0118	0.654357	0.77942	0.756763	0.812238	0.772673	0.77204	0.827163	0.966877	0.886613	0.72179	0.750607	0.675315	0.608005	0.631575	0.625253	0.778548	0.833652	0.839704	0.444671	0.436712	0.465866	0.275735	0.354034	0.308092
53.2516	0.645838	0.806125	0.734138	0.817357	0.762457	0.765336	0.838871	0.97845	0.899859	0.741668	0.758879	0.682069	0.604263	0.638776	0.637089	0.772559	0.832129	0.823855	0.443384	0.43193	0.464301	0.271769	0.349144	0.328241
53.4915	0.646254	0.769627	0.754673	0.819827	0.773844	0.783539	0.836895	0.980567	0.916705	0.737981	0.747512	0.701504	0.599094	0.63125	0.638776	0.772146	0.824841	0.834146	0.461487	0.439837	0.477812	0.276518	0.349498	0.334147
53.7314	0.66654	0.785107	0.745767	0.822686	0.776696	0.759232	0.832454	0.988057	0.878901	0.726409	0.757148	0.679202	0.60496	0.628088	0.652165	0.776263	0.827046	0.823011	0.469028	0.434362	0.460541	0.27846	0.346313	0.319762
53.9713	0.658516	0.786779	0.754509	0.818299	0.757187	0.775198	0.836962	0.968699	0.902479	0.730109	0.761891	0.671168	0.609274	0.640974	0.636523	0.775312	0.837975	0.833885	0.44412	0.454058	0.451305	0.28584	0.350443	0.333402
54.2111	0.659786	0.778854	0.768996	0.817517	0.767294	0.764365	0.823718	0.984591	0.884834	0.741004	0.733318	0.699273	0.608073	0.622996	0.632291	0.779847	0.84383	0.837342	0.487382	0.447082	0.505147	0.279639	0.363245	0.343033
54.451	0.655415	0.788191	0.738045	0.836197	0.779922	0.775617	0.836924	0.951318	0.89983	0.719716	0.753941	0.690338	0.611081	0.643093	0.635903	0.781318	0.841287	0.833341	0.44441	0.44341	0.494925	0.26713	0.363138	0.331053
54.6909	0.673322	0.771613	0.747843	0.81264	0.758113	0.782842	0.834519	1.0198	0.903354	0.719033	0.72944	0.690586	0.617352	0.628227	0.647924	0.789792	0.824825	0.835384	0.442571	0.444027	0.481265	0.270115	0.367417	0.33986
54.9308	0.6519	0.778716	0.768527	0.818958	0.771006	0.787142	0.833528	1.01649	0.890833	0.723415	0.749275	0.68478	0.606878	0.606779	0.634808	0.79336	0.825732	0.836416	0.426868	0.425279	0.467645	0.279572	0.368795	0.338328
55.1706	0.63688	0.782799	0.763478	0.826471	0.76485	0.775082	0.828589	0.985748	0.900089	0.737594	0.755457	0.679943	0.598886	0.636131	0.651626	0.797777	0.821065	0.828688	0.425075	0.431846	0.481776	0.279277	0.355998	0.329025
55.4105	0.649154	0.78523	0.75908	0.828292	0.755786	0.787047	0.840801	1.00241	0.88671	0.73011	0.74621	0.696361	0.607223	0.62835	0.642898	0.787816	0.834244	0.83208	0.43299	0.448188	0.490837	0.277964	0.364681	0.328265
55.6504	0.671485	0.799379	0.761068	0.828602	0.767379	0.771742	0.837371	0.98238	0.894321	0.735896	0.744098	0.702277	0.616578	0.614379	0.638959	0.80242	0.824485	0.833556	0.449129	0.440974	0.500831	0.28318	0.376097	0.326105
55.8902	0.655805	0.786889	0.776311	0.849433	0.773994	0.78325	0.827075	0.965805	0.886725	0.739119	0.745018	0.710846	0.591425	0.611792	0.637501	0.784315	0.825669	0.857331	0.456243	0.446695	0.47684	0.292227	0.364136	0.3155
56.1301	0.673142	0.784252	0.769844	0.849554	0.783665	0.780101	0.817061	0.982622	0.89759	0.740617	0.757907	0.690594	0.620805	0.624527	0.644314	0.797496	0.824136	0.847333	0.46352	0.439751	0.474328	0.289129	0.369106	0.315604
56.37	0.675364	0.769715	0.748567	0.847996	0.779521	0.757307	0.835371	0.97964	0.876744	0.734747	0.756253	0.701469	0.601517	0.632529	0.632433	0.781313	0.798661	0.854577	0.445054	0.435904	0.470978	0.293476	0.377012	0.324456
56.6099	0.659433	0.792855	0.765474	0.862425	0.773207	0.777077	0.827242	0.989047	0.907	0.727858	0.733239	0.691735	0.609454	0.634924	0.643165	0.809401	0.822391	0.847084	0.450862	0.451564	0.446189	0.289901	0.374618	0.321386
56.8497	0.682504	0.76186	0.766975	0.857619	0.768146	0.778581	0.826322	1.01814	0.907631	0.747571	0.756279	0.695049	0.615572	0.64461	0.643357	0.802262	0.817831	0.837998	0.467365	0.445686	0.451582	0.289948	0.371416	0.323346
57.0896	0.677657	0.781178	0.755251	0.84311	0.767145	0.781266	0.831262	0.984755	0.899754	0.751055	0.747984	0.697495	0.610535	0.615107	0.641541	0.793606	0.827069	0.83869	0.466555	0.452423	0.474711	0.294491	0.38505	0.31755
57.3295	0.658749	0.761477	0.752371	0.847921	0.786082	0.763136	0.848373	0.995268	0.903822	0.736846	0.758285	0.694223	0.608433	0.616275	0.619583	0.802717	0.805876	0.851254	0.472434	0.436302	0.471607	0.289974	0.376309	0.322132
57.5693	0.655187	0.774465	0.73796	0.83599	0.766547	0.792601	0.817667	0.97783	0.901607	0.736934	0.754461	0.704924	0.6184	0.613022	0.641146	0.805913	0.83646	0.839828	0.471893	0.465227	0.473962	0.29005	0.371751	0.322228
57.8092	0.661079	0.76061	0.759531	0.853917	0.786399	0.790757	0.831848	0.994035	0.906657	0.745426	0.749437	0.674802	0.612555	0.62731	0.644137	0.803249	0.8267	0.841762	0.478357	0.461804	0.488311	0.294445	0.379598	0.329902
58.0491	0.64703	0.776871	0.746642	0.842082	0.772823	0.766531	0.816846	0.985938	0.884623	0.751745	0.767002	0.694178	0.616913	0.619131	0.640269	0.791829	0.84359	0.848091	0.443566	0.462223	0.510747	0.291196	0.376019	0.322757
58.289	0.666414	0.777162	0.763696	0.830258	0.772463	0.765322	0.823976	0.965052	0.914929	0.74931	0.748773	0.695983	0.61072	0.612618	0.627924	0.797466	0.83557	0.850344	0.460705	0.455906	0.531796	0.293627	0.375184	0.32956
58.5288	0.680025	0.790539	0.746554	0.824522	0.768084	0.777246	0.825547	0.977975	0.906347	0.755463	0.756581	0.684049	0.627052	0.643749	0.629392	0.802456	0.810199	0.833261	0.451077	0.456201	0.54468	0.297964	0.376208	0.333348
58.7687	0.677105	0.794441	0.738868	0.83268	0.769787	0.783077	0.843107	0.955308	0.904462	0.759829	0.743912	0.686481	0.621273	0.627781	0.639936	0.794116	0.832094	0.843286	0.461964	0.449218	0.550486	0.297167	0.368865	0.331148
59.0086	0.674065	0.777072	0.72664	0.827127	0.784533	0.763318	0.823437	0.977736	0.898276	0.739891	0.741607	0.701808	0.626894	0.630867	0.649958	0.794641	0.824263	0.850377	0.431163	0.450473	0.536708	0.292448	0.373415	0.329772
59.2485	0.670506	0.778651	0.745423	0.835876	0.766275	0.788831	0.833059	0.967374	0.88676	0.773408	0.736526	0.702481	0.642346	0.619521	0.660432	0.812269	0.834994	0.8458	0.445607	0.444689	0.52598	0.29225	0.366245	0.33421
59.4883	0.647128	0.774136	0.723119	0.836073	0.7867	0.757204	0.863146	0.959297	0.889801	0.744327	0.765323	0.714262	0.621185	0.634236	0.637461	0.783418	0.821393	0.86928	0.463797	0.461301	0.542404	0.295474	0.373216	0.337866
59.7282	0.663049	0.773166	0.738838	0.834716	0.76721	0.759923	0.825128	0.93876	0.900761	0.757504	0.759772	0.722035	0.607803	0.661053	0.645407	0.793072	0.833533	0.844895	0.465703	0.446041	0.533855	0.296841	0.366695	0.340237
59.9681	0.675045	0.783667	0.729859	0.842699	0.782733	0.760015	0.831081	0.949879	0.905185	0.75694	0.75201	0.701633	0.621083	0.640375	0.650354	0.796585	0.863613	0.846256	0.488581	0.449192	0.516165	0.297905	0.382112	0.337578
60.2079	0.680615	0.779562	0.731988	0.832675	0.777403	0.781335	0.856164	0.956237	0.90238	0.755705	0.73383	0.702165	0.618876	0.628087	0.654836	0.790773	0.851273	0.825081	0.477231	0.453245	0.52415	0.299083	0.373654	0.347822
60.4478	0.662988	0.789301	0.73971	0.828785	0.773904	0.765206	0.850693	0.973857	0.893256	0.745463	0.756011	0.706751	0.632355	0.650084	0.633638	0.795826	0.838166	0.849609	0.45252	0.460537	0.527126	0.300576	0.374357	0.33256
60.6877	0.673435	0.795696	0.741307	0.843515	0.763091	0.789689	0.852309	0.939285	0.881367	0.768746	0.75544	0.7071	0.621988	0.637049	0.633128	0.803037	0.830146	0.841738	0.462212	0.460299	0.527409	0.303784	0.363566	0.334018
60.9276	0.650788	0.7806	0.746079	0.854788	0.775465	0.783182	0.850772	0.949688	0.884219	0.73723	0.746178	0.701992	0.624268	0.647471	0.640586	0.795814	0.833132	0.855994	0.446007	0.457566	0.495842	0.300791	0.37463	0.328118
61.1674	0.643251	0.76899	0.747666	0.849889	0.782422	0.780304	0.843844	0.948315	0.878966	0.772819	0.75244	0.679353	0.632775	0.635422	0.647989	0.785301	0.838887	0.847144	0.455165	0.47038	0.495709	0.303083	0.377731	0.334693
61.4073	0.675418	0.780164	0.728935	0.851109	0.773599	0.791114	0.839378	0.927176	0.883275	0.753299	0.75028	0.705054	0.627325	0.634268	0.634685	0.799046	0.851686	0.842101	0.440428	0.460812	0.530649	0.297413	0.381435	0.352548
61.6472	0.671463	0.792765	0.751287	0.844492	0.792859	0.76629	0.833774	0.974423	0.86615	0.774932	0.766062	0.702655	0.610623	0.637192	0.654051	0.801996	0.833589	0.839488	0.452041	0.473028	0.50453	0.300863	0.376383	0.353257
61.887	0.664339	0.783971	0.731057	0.828602	0.797273	0.767183	0.831119	0.935183	0.884907	0.755013	0.779799	0.688101	0.640072	0.64749	0.65392	0.780963	0.839484	0.844457	0.474315	0.458385	0.508307	0.302046	0.374893	0.35048
62.1269	0.656091	0.774278	0.741205	0.839846	0.797597	0.796413	0.81847	0.939038	0.86245	0.761927	0.769134	0.677793	0.633198	0.624268	0.65358	0.790349	0.824232	0.85457	0.4734	0.461523	0.480484	0.300909	0.382228	0.347582
62.3668	0.671975	0.772086	0.72167	0.846479	0.794209	0.779856	0.828018	0.930847	0.874057	0.748963	0.76732	0.709201	0.642553	0.635802	0.654972	0.801375	0.823701	0.831857	0.453755	0.465607	0.490801	0.300454	0.384959	0.342214
62.6067	0.645617	0.767048	0.744158	0.843444	0.795151	0.791018	0.8277	0.965639	0.888152	0.748142	0.786039	0.700984	0.622903	0.653761	0.646522	0.801513	0.832707	0.852591	0.480803	0.479312	0.484928	0.298262	0.381533	0.351733
62.8465	0.687065	0.771117	0.727062	0.841916	0.784316	0.804648	0.820725	0.965525	0.880374	0.77525	0.768037	0.697352	0.625782	0.627875	0.645024	0.803986	0.852776	0.834343	0.502947	0.469513	0.486809	0.300065	0.375333	0.354739
63.0864	0.6695	0.785604	0.746181	0.853905	0.784238	0.796647	0.836802	0.970964	0.885028	0.76108	0.775817	0.717203	0.627477	0.63505	0.658714	0.800583	0.838288	0.845906	0.477753	0.466317	0.507672	0.297412	0.374337	0.345267
63.3263	0.676326	0.769556	0.747545	0.844528	0.789564	0.796748	0.836025	0.967362	0.8732	0.76253	0.78442	0.720008	0.629765	0.643671	0.670286	0.806475	0.839243	0.843498	0.473239	0.464284	0.492961	0.298355	0.379905	0.342766
63.5662	0.687577	0.778602	0.76212	0.855777	0.803173	0.810499	0.82807	0.964271	0.888574	0.756861	0.777691	0.6863	0.659282	0.649233	0.649173	0.794192	0.837599	0.846155	0.491512	0.465796	0.504886	0.296077	0.371403	0.351216
63.806	0.672086	0.779586	0.749904	0.836361	0.815509	0.785396	0.853541	0.981081	0.871601	0.755594	0.76492	0.690597	0.628463	0.646971	0.662731	0.788835	0.82016	0.837559	0.491659	0.473031	0.491353	0.290212	0.377812	0.341801
64.0459	0.691701	0.767079	0.759715	0.827531	0.792453	0.779931	0.838482	0.96728	0.894515	0.75561	0.792438	0.695673	0.64366	0.65933	0.657366	0.790979	0.84261	0.854417	0.477096	0.477738	0.487521	0.29709	0.382124	0.347384
64.2858	0.702478	0.794672	0.767694	0.830242	0.810494	0.807126	0.832689	0.952176	0.876581	0.759371	0.781387	0.701237	0.626798	0.64758	0.651823	0.791372	0.859838	0.840869	0.470016	0.469129	0.519108	0.300407	0.375734	0.339352
64.5256	0.699654	0.794213	0.74571	0.829202	0.799702	0.804671	0.825528	0.967804	0.893431	0.757427	0.782632	0.718756	0.625587	0.636369	0.660172	0.802589	0.858958	0.847053	0.498024	0.472359	0.502773	0.299597	0.372519	0.350813
64.7655	0.695562	0.777905	0.758194	0.858901	0.792464	0.790514	0.841783	0.951016	0.874062	0.75926	0.772416	0.707578	0.635945	0.64386	0.665755	0.79587	0.832864	0.828927	0.475355	0.493144	0.516239	0.298333	0.369062	0.34556
65.0054	0.706055	0.768149	0.752914	0.836434	0.789729	0.805587	0.832291	0.955694	0.901161	0.776242	0.761981	0.694959	0.630752	0.650797	0.649548	0.796216	0.822544	0.850931	0.501268	0.491299	0.530024	0.306111	0.370564	0.348497
65.2453	0.673517	0.789072	0.760174	0.845634	0.818428	0.798815	0.867082	0.978658	0.881952	0.768504	0.769477	0.72989	0.643697	0.649427	0.659478	0.797963	0.832254	0.850266	0.488585	0.473887	0.520749	0.29971	0.38073	0.349412
65.4851	0.722865	0.788491	0.749544	0.836929	0.807611	0.796861	0.844715	0.955559	0.88246	0.760597	0.750144	0.703426	0.630797	0.66408	0.669625	0.786118	0.83937	0.861898	0.480418	0.488712	0.514357	0.305607	0.381618	0.341667
65.725	0.685922	0.764294	0.744847	0.845013	0.82174	0.809609	0.844226	0.956198	0.897466	0.77198	0.746092	0.694805	0.633567	0.646922	0.663272	0.812069	0.848031	0.849676	0.479676	0.473802	0.526566	0.308068	0.390079	0.341755
65.9649	0.68962	0.791312	0.755425	0.846183	0.797271	0.813462	0.868404	0.977226	0.878164	0.764835	0.757887	0.695783	0.626675	0.659835	0.656471	0.800688	0.838189	0.854774	0.485275	0.472048	0.544167	0.307383	0.387367	0.349311
66.2048	0.708096	0.787541	0.742007	0.830341	0.804827	0.794859	0.856276	0.951128	0.898726	0.754529	0.764534	0.690716	0.637395	0.661744	0.65254	0.792667	0.849582	0.857085	0.510062	0.470908	0.543505	0.311764	0.385674	0.337158
66.4446	0.693579	0.783046	0.771748	0.825825	0.81183	0.803671	0.875409	0.978833	0.901315	0.777135	0.762528	0.705474	0.648026	0.668066	0.651067	0.804578	0.841666	0.848786	0.488909	0.499409	0.564029	0.30281	0.384031	0.340325
66.6845	0.676078	0.796659	0.735383	0.855126	0.797919	0.789182	0.842069	0.976363	0.887715	0.769446	0.760769	0.707167	0.659606	0.655971	0.666234	0.799165	0.835402	0.858111	0.470576	0.49997	0.525614	0.318013	0.388045	0.353204
66.9244	0.695804	0.792854	0.726817	0.848803	0.803451	0.806933	0.833721	0.988329	0.894135	0.763915	0.76185	0.722209	0.651791	0.663418	0.663972	0.809634	0.847474	0.837421	0.474457	0.53289	0.522085	0.312017	0.382576	0.341075
67.1642	0.6982	0.778167	0.748994	0.825995	0.801043	0.812532	0.856574	0.994476	0.867191	0.783299	0.757254	0.714429	0.652273	0.656604	0.67168	0.812097	0.854547	0.860294	0.473162	0.490668	0.516432	0.317856	0.388702	0.335165
67.4041	0.698245	0.772599	0.741175	0.835561	0.811577	0.819327	0.853695	0.943386	0.878577	0.775883	0.763807	0.72308	0.654635	0.661781	0.678661	0.807499	0.84391	0.845979	0.498802	0.498749	0.494329	0.320876	0.378021	0.346014
67.644	0.70749	0.775273	0.733258	0.837945	0.809625	0.808569	0.845474	0.942927	0.880305	0.759305	0.775138	0.720491	0.651699	0.649423	0.650789	0.804391	0.840155	0.849449	0.469346	0.489693	0.517578	0.331487	0.39428	0.349254
67.8839	0.705273	0.778906	0.723865	0.837109	0.797803	0.801883	0.846571	0.929424	0.885603	0.771445	0.758441	0.703199	0.646132	0.664048	0.65612	0.799298	0.851003	0.845803	0.496357	0.504049	0.522503	0.321896	0.385773	0.350102
68.1237	0.712579	0.7992	0.736721	0.84813	0.808987	0.806418	0.857519	0.953269	0.899546	0.790708	0.768988	0.713428	0.648209	0.674097	0.650319	0.804284	0.857008	0.861324	0.485542	0.5122	0.535249	0.332102	0.396743	0.358833
68.3636	0.688733	0.791345	0.720228	0.868763	0.812874	0.785502	0.837847	0.930604	0.890604	0.761817	0.745514	0.73324	0.664812	0.663696	0.666359	0.788099	0.850069	0.848596	0.505609	0.506226	0.501635	0.318411	0.387145	0.355992
68.6035	0.699108	0.793796	0.73514	0.844231	0.816404	0.803807	0.843651	0.965716	0.882715	0.777515	0.759956	0.699558	0.664782	0.643857	0.667425	0.803724	0.845987	0.849253	0.48061	0.498175	0.501218	0.327614	0.381054	0.342618
68.8433	0.682875	0.784371	0.744712	0.857181	0.791631	0.793421	0.846665	0.951853	0.870397	0.783724	0.771628	0.718365	0.637086	0.641862	0.641414	0.807157	0.837338	0.85342	0.511702	0.516529	0.529917	0.318512	0.376378	0.348592
69.0832	0.688596	0.793253	0.759922	0.869775	0.799792	0.791978	0.856139	0.952067	0.899712	0.773611	0.773375	0.714424	0.666157	0.661161	0.644248	0.816385	0.859809	0.846544	0.500215	0.500015	0.509351	0.325902	0.387616	0.352029
69.3231	0.683028	0.788617	0.735057	0.84156	0.806794	0.798122	0.858575	0.944506	0.897548	0.766115	0.756391	0.710323	0.657989	0.650373	0.626314	0.808937	0.837453	0.854781	0.485566	0.486837	0.528384	0.322163	0.379175	0.347013
69.563	0.691264	0.784134	0.74265	0.852873	0.796258	0.817267	0.844773	0.944189	0.900814	0.795469	0.761315	0.706292	0.677908	0.662872	0.647212	0.803985	0.842806	0.835703	0.491692	0.494384	0.538829	0.320078	0.394704	0.344887
69.8028	0.686822	0.793157	0.736678	0.846645	0.814119	0.80853	0.83097	0.942316	0.887405	0.786956	0.764095	0.709896	0.645017	0.665905	0.6582	0.799287	0.830891	0.844995	0.472869	0.487628	0.529704	0.327958	0.384682	0.345348
70.0427	0.703137	0.788382	0.752085	0.863562	0.805197	0.805032	0.827711	0.935793	0.892542	0.78771	0.779544	0.721506	0.658465	0.659668	0.652596	0.814302	0.851648	0.860327	0.505775	0.481862	0.559999	0.325197	0.390507	0.357682
70.2826	0.694649	0.795365	0.747456	0.849967	0.807331	0.810127	0.843207	0.95212	0.892189	0.783844	0.791401	0.704432	0.653491	0.66245	0.678217	0.805613	0.853798	0.851173	0.509034	0.493452	0.56435	0.327993	0.39712	0.35321
70.5224	0.701738	0.78811	0.739254	0.857742	0.804499	0.798103	0.850312	0.939912	0.877534	0.777552	0.775794	0.714778	0.66177	0.641912	0.658078	0.795809	0.836495	0.861104	0.501597	0.482176	0.530495	0.324344	0.398543	0.347923
70.7623	0.689871	0.778871	0.749216	0.846469	0.813524	0.79877	0.840814	0.944878	0.87625	0.788383	0.774845	0.737891	0.676502	0.661302	0.654287	0.821036	0.84165	0.853866	0.506363	0.507678	0.537897	0.320418	0.391266	0.361178
71.0022	0.700676	0.771355	0.739578	0.865924	0.8065	0.819095	0.84325	0.941197	0.859115	0.794512	0.7816	0.719608	0.676602	0.673646	0.652694	0.796135	0.841405	0.844137	0.498027	0.49859	0.538713	0.316986	0.393769	0.365772
71.2421	0.704371	0.78174	0.740035	0.861227	0.813099	0.819586	0.856673	0.953974	0.879221	0.796092	0.771016	0.712213	0.669006	0.661221	0.638676	0.802437	0.850015	0.862687	0.493359	0.509687	0.555662	0.318122	0.391355	0.360597
71.4819	0.696032	0.770607	0.740716	0.844939	0.793454	0.833568	0.853392	0.951243	0.87099	0.780574	0.771307	0.696273	0.652369	0.67321	0.642891	0.792811	0.839682	0.856255	0.487706	0.497795	0.535551	0.321272	0.392798	0.357317
71.7218	0.689019	0.790251	0.745108	0.848192	0.820005	0.817938	0.844982	0.974504	0.869887	0.793884	0.769611	0.713869	0.666985	0.659442	0.669282	0.789199	0.844054	0.840803	0.509434	0.538427	0.524051	0.323999	0.387423	0.364363
71.9617	0.679685	0.781048	0.751083	0.845848	0.799987	0.812609	0.83646	0.955661	0.89829	0.781472	0.777496	0.712391	0.666691	0.653697	0.644056	0.797696	0.832505	0.838273	0.484522	0.50244	0.540275	0.320924	0.384618	0.36071
72.2016	0.687766	0.779308	0.737765	0.849948	0.802439	0.81182	0.841638	0.945551	0.889973	0.794887	0.779799	0.720214	0.669601	0.667178	0.650807	0.815959	0.865366	0.844308	0.526288	0.519512	0.565531	0.341718	0.37938	0.364071
72.4414	0.709857	0.776362	0.755042	0.862798	0.820737	0.808307	0.842713	0.973224	0.909519	0.780652	0.781414	0.708977	0.666104	0.637756	0.655401	0.80114	0.857599	0.847502	0.494253	0.502223	0.517572	0.328313	0.381238	0.362344
72.6813	0.694252	0.767237	0.758333	0.848066	0.805062	0.814805	0.833388	0.945039	0.883243	0.787415	0.781231	0.697791	0.676362	0.657452	0.668963	0.80543	0.851836	0.856261	0.515607	0.495525	0.512019	0.33634	0.38909	0.361128
72.9212	0.695121	0.782847	0.74732	0.859998	0.811025	0.823311	0.842155	0.970211	0.886163	0.783798	0.733183	0.714741	0.666627	0.651535	0.672183	0.799617	0.850226	0.849609	0.53887	0.50774	0.537394	0.330699	0.38925	0.365435
73.161	0.705698	0.756933	0.754147	0.859115	0.812706	0.802108	0.833843	0.980502	0.883136	0.793416	0.765755	0.706677	0.675115	0.646199	0.686042	0.78522	0.84029	0.860803	0.521708	0.508355	0.528147	0.338429	0.382969	0.361878
73.4009	0.723527	0.775639	0.772771	0.834362	0.819003	0.803162	0.856919	0.958027	0.879694	0.776918	0.778948	0.702857	0.674423	0.666696	0.672446	0.803561	0.826567	0.846513	0.52129	0.499777	0.515906	0.333569	0.388609	0.359725
73.6408	0.718533	0.755651	0.778996	0.850615	0.82448	0.796549	0.865269	0.955286	0.895427	0.797155	0.754659	0.720191	0.666046	0.658017	0.677834	0.806257	0.840014	0.840788	0.545421	0.52123	0.492221	0.339147	0.379656	0.36981
73.8807	0.729614	0.763528	0.777367	0.837146	0.832271	0.800869	0.854962	0.94368	0.889845	0.790174	0.775579	0.718732	0.686584	0.655414	0.690783	0.786135	0.851285	0.83924	0.516251	0.499657	0.486854	0.34181	0.390362	0.365799
74.1205	0.722865	0.758364	0.747388	0.846882	0.821776	0.82875	0.847903	0.971991	0.8905	0.782456	0.749624	0.69421	0.670662	0.646181	0.676945	0.795894	0.83687	0.832864	0.537154	0.531548	0.492849	0.345986	0.391983	0.373122
74.3604	0.704677	0.74809	0.761295	0.854691	0.812808	0.814633	0.841851	0.98312	0.874156	0.783036	0.751514	0.721415	0.683641	0.669357	0.66815	0.81311	0.841962	0.846623	0.528481	0.51029	0.485884	0.343271	0.394899	0.367938
74.6003	0.725092	0.769811	0.750206	0.856922	0.810982	0.814148	0.852922	0.996012	0.884923	0.785102	0.746344	0.725749	0.680187	0.651851	0.670333	0.819956	0.831436	0.852377	0.540436	0.523899	0.48882	0.347231	0.392426	0.381629
74.8401	0.723948	0.764608	0.770799	0.843861	0.807552	0.813735	0.855177	0.968405	0.889836	0.783752	0.736531	0.714633	0.681443	0.658408	0.66383	0.807248	0.856615	0.850335	0.527385	0.506076	0.480888	0.340939	0.39655	0.373306
75.08	0.71929	0.749717	0.751918	0.86124	0.809108	0.815907	0.852783	0.966729	0.890628	0.774932	0.739914	0.727526	0.676289	0.659588	0.66857	0.816585	0.841349	0.858594	0.523429	0.507714	0.481143	0.336863	0.396613	0.373702
75.3199	0.714373	0.76018	0.762091	0.866547	0.831811	0.800675	0.848275	0.967296	0.866882	0.798218	0.778201	0.716937	0.666403	0.665981	0.666048	0.798504	0.834888	0.848539	0.550223	0.504068	0.47629	0.339278	0.40124	0.374373
75.5598	0.740467	0.764806	0.77393	0.87225	0.809997	0.799684	0.854316	0.967765	0.880185	0.774467	0.748041	0.732227	0.677758	0.661519	0.672547	0.796106	0.847168	0.858292	0.518429	0.498062	0.474617	0.336109	0.399934	0.369027
75.7996	0.715536	0.768795	0.767154	0.87246	0.826447	0.821103	0.850474	0.999622	0.873442	0.784337	0.761132	0.707658	0.666918	0.65283	0.65952	0.810497	0.845249	0.850968	0.530058	0.501613	0.483488	0.342358	0.402863	0.375753
76.0395	0.732747	0.760234	0.755062	0.876165	0.822629	0.816912	0.84205	0.970606	0.886395	0.791241	0.728347	0.723606	0.684197	0.650261	0.667155	0.814722	0.844971	0.867743	0.534686	0.519103	0.496617	0.348632	0.402985	0.364622
76.2794	0.714439	0.763706	0.78666	0.85228	0.835244	0.832562	0.856294	0.975225	0.879204	0.814794	0.773461	0.711913	0.68237	0.669778	0.661717	0.792878	0.854687	0.852039	0.527029	0.516503	0.490317	0.347889	0.40151	0.368448
76.5193	0.735761	0.769469	0.77326	0.871678	0.820344	0.811449	0.857544	0.971866	0.876345	0.781201	0.743565	0.705363	0.675815	0.643301	0.667809	0.788743	0.848079	0.853152	0.552966	0.500754	0.482785	0.347932	0.408769	0.368378
76.7591	0.750099	0.772213	0.755338	0.882522	0.817944	0.840544	0.844646	0.943182	0.904123	0.789971	0.766922	0.738218	0.680361	0.663981	0.676257	0.807679	0.850999	0.853294	0.548262	0.531571	0.490999	0.346217	0.419088	0.35828
76.999	0.720464	0.772818	0.760667	0.880616	0.833997	0.854315	0.819766	0.976486	0.865176	0.784717	0.770317	0.70809	0.672882	0.663955	0.675871	0.808097	0.847268	0.843818	0.576426	0.535021	0.485995	0.347859	0.413303	0.364972
77.2389	0.708281	0.759642	0.759619	0.865074	0.819099	0.832629	0.872766	0.978308	0.872176	0.781896	0.761846	0.743031	0.672719	0.675771	0.67728	0.810326	0.863674	0.857934	0.564856	0.540213	0.463481	0.354375	0.415015	0.353691
77.4787	0.712811	0.756484	0.75142	0.882289	0.822544	0.817372	0.8337	0.946306	0.884999	0.775313	0.777794	0.71317	0.667704	0.670605	0.667513	0.794097	0.852629	0.857305	0.542591	0.530694	0.471465	0.360707	0.415156	0.364353
77.7186	0.715828	0.763127	0.757822	0.879173	0.819757	0.826651	0.849937	0.965858	0.882654	0.796203	0.776207	0.730918	0.664268	0.656709	0.672707	0.819369	0.836218	0.858319	0.573976	0.515254	0.484257	0.357875	0.420867	0.361143
77.9585	0.716807	0.749068	0.743098	0.871122	0.829689	0.818951	0.841091	0.97311	0.897539	0.80093	0.770387	0.74694	0.674253	0.678869	0.675731	0.809035	0.861315	0.850396	0.553846	0.538707	0.467723	0.355752	0.424391	0.364988
78.1984	0.706911	0.784744	0.747756	0.870703	0.818463	0.845232	0.846126	0.984397	0.872885	0.809955	0.773651	0.715525	0.668251	0.654928	0.651616	0.803344	0.837754	0.835973	0.57353	0.532501	0.476344	0.358494	0.422639	0.370339
78.4382	0.690872	0.772106	0.75852	0.865478	0.82534	0.830805	0.862607	0.941438	0.897486	0.796171	0.751239	0.735558	0.66965	0.662196	0.67116	0.796232	0.849023	0.844543	0.560114	0.528614	0.506611	0.351075	0.425702	0.369242
78.6781	0.701096	0.760172	0.75974	0.879582	0.829622	0.820054	0.86658	0.956836	0.87449	0.801469	0.750835	0.7253	0.661352	0.66409	0.669756	0.807785	0.853192	0.852595	0.565702	0.521488	0.497664	0.358232	0.422456	0.361091
78.918	0.711369	0.789886	0.766963	0.876228	0.815775	0.799062	0.84189	0.964841	0.905745	0.800266	0.757516	0.734114	0.662259	0.677429	0.664732	0.822735	0.853098	0.857146	0.570881	0.536507	0.491177	0.353987	0.417529	0.369758
79.1579	0.722327	0.782707	0.776841	0.859245	0.837887	0.81301	0.849679	0.962981	0.906051	0.779105	0.765646	0.727097	0.672662	0.664512	0.657026	0.806008	0.847878	0.861553	0.582613	0.530968	0.477348	0.357522	0.428748	0.367362
79.3977	0.714643	0.786843	0.761876	0.883987	0.852039	0.839132	0.852876	0.965443	0.905678	0.79694	0.766589	0.712466	0.655183	0.67426	0.669118	0.808105	0.847718	0.851903	0.566859	0.534277	0.475398	0.367144	0.424895	0.361035
79.6376	0.720899	0.777734	0.771566	0.879242	0.836006	0.81216	0.861934	0.949718	0.882032	0.789339	0.754695	0.718527	0.663782	0.676542	0.66318	0.812428	0.851113	0.850562	0.551876	0.522911	0.488154	0.368807	0.427033	0.357506
79.8775	0.72846	0.776967	0.759073	0.878323	0.813291	0.829864	0.864459	0.922292	0.885733	0.796713	0.764316	0.728942	0.674118	0.681957	0.671845	0.80102	0.839721	0.851116	0.555595	0.5463	0.495031	0.365281	0.434314	0.362007
80.1173	0.72006	0.778613	0.768808	0.860968	0.837011	0.807137	0.858604	0.945883	0.877105	0.795961	0.785843	0.73201	0.673487	0.666488	0.668383	0.814041	0.86142	0.862126	0.572833	0.539768	0.50915	0.35293	0.433931	0.348329
80.3572	0.72957	0.764093	0.752645	0.878148	0.82341	0.825033	0.857072	0.939047	0.918342	0.789049	0.771829	0.705754	0.67415	0.684892	0.690886	0.794992	0.856278	0.852723	0.580493	0.52656	0.48855	0.367397	0.443518	0.355805
80.5971	0.715134	0.774584	0.744069	0.867163	0.822879	0.820767	0.867909	0.953644	0.893296	0.829872	0.779857	0.730416	0.667495	0.654136	0.691503	0.817017	0.851168	0.865236	0.583302	0.560372	0.491038	0.36939	0.44366	0.350456
80.837	0.708508	0.780263	0.755645	0.873363	0.826108	0.828289	0.857457	0.929326	0.877551	0.792398	0.76067	0.703088	0.68153	0.647847	0.679923	0.834526	0.845129	0.857948	0.574513	0.576641	0.482957	0.370793	0.437629	0.344067
81.0768	0.718475	0.766921	0.753578	0.860329	0.818496	0.815906	0.870172	0.962725	0.893304	0.793574	0.77589	0.73299	0.683745	0.678973	0.681531	0.819217	0.852305	0.837837	0.580982	0.563651	0.480668	0.364812	0.436027	0.347195
81.3167	0.697865	0.780997	0.770848	0.867828	0.819194	0.797812	0.882223	0.949575	0.884158	0.816227	0.779449	0.727337	0.670309	0.664389	0.677955	0.814594	0.856549	0.849499	0.568153	0.563505	0.480014	0.362609	0.442823	0.354442
81.5566	0.723868	0.782108	0.764197	0.867508	0.819279	0.805407	0.875545	0.932365	0.892444	0.801216	0.764345	0.71109	0.679233	0.660324	0.68003	0.819816	0.856834	0.844419	0.567428	0.56458	0.490493	0.357848	0.445903	0.353268
81.7964	0.704038	0.770853	0.763983	0.89109	0.825217	0.823342	0.873033	0.948299	0.899152	0.811284	0.772744	0.720384	0.680249	0.671155	0.685792	0.814475	0.841896	0.855679	0.599106	0.571325	0.473209	0.363667	0.444382	0.358718
82.0363	0.725524	0.777649	0.76013	0.865602	0.820317	0.817344	0.884994	0.912522	0.892718	0.798459	0.782227	0.724818	0.67886	0.658589	0.700189	0.807077	0.851178	0.840546	0.607795	0.578804	0.479531	0.373592	0.436089	0.356768
82.2762	0.7128	0.780141	0.766113	0.89512	0.827596	0.805379	0.873252	0.932293	0.899059	0.80505	0.793863	0.738192	0.681809	0.654145	0.692758	0.812684	0.837951	0.849995	0.607049	0.590489	0.482971	0.368922	0.455372	0.3553
82.5161	0.711024	0.779573	0.77592	0.896325	0.819624	0.804313	0.844123	0.931267	0.913035	0.805369	0.784524	0.737684	0.690077	0.641925	0.680587	0.814584	0.840615	0.848151	0.60504	0.556783	0.479878	0.37894	0.436657	0.354276
82.7559	0.699214	0.764717	0.780957	0.882373	0.834365	0.818172	0.851919	0.939488	0.897849	0.798223	0.76191	0.753331	0.677981	0.663607	0.680503	0.821855	0.83684	0.83851	0.600422	0.571661	0.484332	0.375954	0.44951	0.358216
82.9958	0.714495	0.752299	0.778965	0.868656	0.834925	0.82202	0.874474	0.946235	0.913489	0.797057	0.759938	0.729045	0.690464	0.657125	0.683643	0.807756	0.836891	0.842083	0.611394	0.575806	0.486733	0.376978	0.444414	0.364015
83.2357	0.711681	0.755567	0.781268	0.880212	0.838232	0.813501	0.871634	0.944664	0.923079	0.795876	0.769794	0.732373	0.670473	0.650169	0.682795	0.824802	0.852955	0.835665	0.646923	0.558738	0.491857	0.385728	0.440731	0.362482
83.4756	0.726363	0.763184	0.770957	0.886419	0.830423	0.829118	0.877259	0.949658	0.914227	0.795944	0.746896	0.749891	0.679421	0.655892	0.668527	0.824409	0.836566	0.861133	0.603978	0.54351	0.490509	0.371111	0.447676	0.365021
83.7154	0.708954	0.772432	0.761122	0.890254	0.823663	0.82258	0.881277	0.972076	0.899631	0.795849	0.773687	0.720819	0.680847	0.652678	0.682125	0.818464	0.842742	0.83974	0.596539	0.573515	0.472643	0.370573	0.44535	0.370037

## Sheet: Figure 2
Figure 2c. Bicistronic EBOV minigenome assay								Figrue 2f.
Rep-comp. MG			Rep-def.MG					Raw distance to the nearest neighbour for L-foci			Distribution of distance (plotted data)
no L	L-WT	FLAG-L	no L	L-WT	FLAG-L			Rep-com.MG	Re-def. MG		Distance (mm)	Rep-com. MG (count)	Rep-def. MG (count)
0.000208	0.814148	0.830675	0.006883	1.26409	0.180646			0.780941	0.902842		0.375	24	38
0.000198	0.916808	0.823112	0.004438	0.882793	0.17761			0.780941	0.973065		0.5	114	93
0.000242	1.26904	0.819176	0.005536	0.853117	0.202479			0.736033	0.594146		0.625	179	176
0.001497	1.1638	0.572428	0.02043	0.825456	0.381597			0.978877	0.918656		0.75	214	149
0.001728	0.846629	0.565564	0.01816	1.0304	0.269882			1.4765	0.594146		0.875	180	111
0.001739	0.989569	0.543913	0.018889	1.14414	0.499149			0.978877	0.738715		1	116	61
0.000721	0.957068	1.03829	0.052529	1.06918	0.442255			1.07721	0.778311		1.125	46	31
0.00087	0.98324	0.773972	0.058643	0.837965	0.406886			1.07721	0.834383		1.25	19	12
0.000996	1.05969	0.665099	0.054567	1.09285	0.424768			0.736033	1.02348		1.375	10	5
								0.952043	0.651397		1.5	4	3
								0.418169	0.651397		1.625	0	2
								0.714387	0.70231		1.75	1	1
								0.959722	0.607946		1.875	1	1
								0.578803	0.738715
								0.714953	0.834383
								0.654514	0.607946
								1.01083	0.858989
								0.578803	0.69291
								0.714953	0.69291
								0.742699	0.604392
								0.68566	0.81374
								0.418169	0.694537
								0.795328	0.675397
								0.651204	0.64657
								0.714387	0.633438
								1.20274	0.64657
								0.68566	0.719839
								0.634472	0.687746
								1.01083	0.858989
								1.25863	1.03124
								0.471735	0.687746
								0.605439	0.633438
								1.05106	0.860796
								0.634472	0.995375
								0.852286	0.604392
								0.726698	0.614934
								0.766241	0.614934
								1.17877	0.79865
								0.632904	0.803053
								0.726698	0.925821
								1.18757	0.889507
								0.632904	1.12487
								0.471735	0.891725
								0.881306	0.715734
								0.913306	0.685406
								1.0598	0.842359
								0.748017	0.535384
								0.852286	0.535384
								0.848465	0.958011
								0.881306	0.891725
								0.913306	1.19362
								0.836101	0.685406
								0.533714	0.722262
								1.19452	0.538493
								0.533714	0.626457
								1.13284	0.538493
								0.943324	0.569007
								0.663592	0.962023
								0.890822	0.716707
								1.20585	0.716707
								0.671931	1.23771
								0.663592	0.940673
								0.970874	0.77691
								0.805648	0.400459
								1.12634	0.400459
								0.714363	0.805439
								0.599691	1.02476
								0.599691	0.592746
								0.805648	0.592746
								0.980646	0.747422
								1.11472	0.75419
								0.7252	1.05681
								0.754277	0.677959
								0.7252	0.663221
								0.451389	0.663221
								1.04999	0.818616
								0.588644	0.626193
								0.970874	0.677959
								0.956735	0.818616
								1.13633	0.440642
								0.987419	0.440642
								1.04675	0.983085
								0.671931	0.789083
								0.890822	1.02028
								0.943324	0.512422
								1.28414	0.56233
								0.851265	0.512422
								0.943894	0.887593
								0.581233	0.73718
								0.71547	0.914304
								0.451389	0.56233
								0.88737	0.73718
								0.588644	0.766824
								1.10285	1.00542
								0.902472	0.499194
								0.847162	0.499194
								1.02954	0.742465
								0.71547	0.589888
								0.571381	0.589888
								0.909341	1.00542
								0.571381	0.642946
								0.896329	0.789728
								0.909341	0.642946
								0.93516	0.938495
								0.806216	1.01085
								2.06798	0.632341
								1.02745	0.632341
								1.05136	0.83505
								0.851265	1.01085
								0.581233	1.48061
								0.88548	0.841653
								0.88548	0.68933
								0.621357	0.68933
								0.955221	1.45786
								0.695958	0.760581
								0.798746	1.59808
								0.822418	0.537382
								0.822418	0.399341
								0.806216	0.760581
								0.597702	0.399341
								0.82058	0.611922
								0.893436	0.565911
								0.597702	1.01249
								0.579269	0.852598
								0.579269	1.34268
								1.04413	1.28567
								0.893436	0.565911
								1.70769	1.21665
								1.39554	0.736929
								1.08119	0.754098
								1.08119	0.754098
								0.440313	0.951995
								1.09377	1.21665
								0.440313	1.27647
								0.446891	1.27647
								0.72607	1.48872
								1.01248	0.637399
								0.446891	0.569409
								0.983319	0.569409
								1.09377	0.391793
								0.983319	0.391793
								1.39554	0.676952
								1.07915	0.863737
								0.755923	0.404194
								0.755923	0.730728
								0.572163	0.743028
								0.813531	0.637399
								0.427869	0.56231
								0.427869	0.726488
								0.566771	0.726488
								0.531913	0.404194
								1.2677	1.86613
								0.531913	0.649065
								0.801977	0.813608
								0.996583	0.730728
								0.775134	0.596604
								0.767481	0.56231
								0.775134	0.813608
								0.767481	1.03949
								0.863665	0.596604
								0.903674	0.81434
								1.07602	1.0854
								0.863665	0.945118
								0.84022	0.39994
								0.84022	0.752534
								0.607229	0.816793
								0.802895	0.39994
								1.06474	0.849362
								0.607229	0.81434
								0.899995	0.56552
								0.636596	0.683602
								0.713414	0.72802
								0.736187	0.56552
								0.820548	0.796242
								1.2525	0.576981
								0.636596	0.867637
								0.839556	0.685042
								0.713414	1.03322
								0.581566	0.755036
								1.05956	0.755036
								0.89545	0.478321
								0.942185	0.545291
								0.821579	0.478321
								0.515089	0.651823
								0.515089	0.651823
								0.798239	0.832384
								0.90564	0.619052
								0.581566	0.557965
								0.5239	0.605876
								0.976167	0.966632
								1.05956	0.685042
								0.588633	1.0123
								0.5239	0.557965
								1.00642	0.525539
								1.43591	0.525539
								0.931682	1.0123
								1.26432	0.605876
								0.588633	1.18744
								1.06145	0.839472
								0.964547	0.531445
								1.16932	0.531445
								0.889183	0.939144
								0.889183	0.575936
								0.797233	0.575936
								0.964547	0.780906
								1.05797	1.00194
								0.530341	0.989338
								0.811364	0.780906
								0.682766	0.959668
								0.530341	1.17689
								0.797233	1.7104
								0.562854	0.74345
								1.04294	0.803706
								0.983282	0.74345
								0.692509	0.91855
								0.646983	0.869353
								0.831593	0.803706
								0.445701	0.384454
								0.534268	1.27436
								0.534268	0.889323
								0.831593	0.647405
								0.493204	0.647405
								0.640777	0.384454
								0.445701	0.908844
								0.705468	0.547747
								0.493204	1.38817
								0.640777	0.615281
								0.52515	0.615281
								0.70972	0.547747
								0.449572	0.874475
								0.903828	0.737433
								0.449572	0.68502
								0.960678	0.47071
								0.916249	0.47071
								0.738574	0.725294
								1.1675	0.798465
								0.856792	0.864701
								0.856792	1.10128
								0.512508	0.827037
								0.833075	0.50217
								1.08068	0.570884
								0.738574	0.529754
								0.849553	1.19733
								0.512508	0.589889
								0.729206	0.464202
								0.407068	0.464202
								0.799899	0.867529
								0.849553	0.753069
								0.735362	0.956893
								0.407068	0.570884
								1.12859	0.50217
								1.09733	0.799841
								0.729206	0.753069
								1.04988	0.482109
								0.735362	0.482109
								1.32819	0.529754
								0.748309	0.522213
								0.992893	0.564024
								1.07814	0.867529
								0.748309	0.708019
								1.1867	0.589889
								0.754633	0.522213
								1.09097	0.760243
								1.01648	1.09527
								1.07437	0.708019
								0.550715	0.78024
								0.90537	0.560712
								0.754633	0.786321
								0.550715	0.71857
								0.855212	1.11838
								1.03749	0.746263
								0.517133	0.560712
								0.517133	0.948445
								0.530592	0.71857
								1.05786	0.94538
								0.598184	0.541063
								0.855212	1.12915
								0.670592	0.780517
								0.588195	0.41501
								0.588195	0.746263
								0.670592	0.968482
								1.0573	0.919508
								0.803177	0.786321
								0.443367	0.41501
								0.443367	0.872797
								0.836657	0.872797
								0.587557	0.643925
								0.587557	0.632225
								0.979125	0.968482
								0.700797	0.643925
								0.998051	0.632225
								0.998051	0.933953
								1.17987	1.10679
								0.994521	0.947926
								0.52012	0.633236
								0.52012	0.671012
								0.681386	0.41921
								0.752842	0.569719
								0.990923	0.657649
								0.735883	0.649849
								0.653341	0.797832
								0.653341	0.41921
								0.990923	0.95253
								0.791313	0.649849
								0.791313	0.671012
								0.871642	0.859442
								0.568185	0.574495
								0.568185	0.875308
								0.849024	0.698993
								0.593322	1.04123
								0.593322	1.07379
								0.400382	0.470012
								0.400382	0.470012
								0.719635	0.870914
								0.551892	0.501527
								0.551892	0.688023
								0.751423	0.859442
								0.866798	0.501527
								0.77495	0.688023
								0.762351	0.61722
								0.540489	0.61722
								0.751423	0.909001
								0.786447	0.647565
								0.786447	0.896818
								0.80713	0.530125
								0.911618	0.780354
								0.805954	0.517356
								0.935424	0.896818
								0.676799	0.530125
								0.769757	0.780354
								0.484924	0.512387
								0.484924	0.420227
								0.805954	0.512387
								0.818781	0.420227
								0.676799	0.901112
								0.902506	0.882684
								0.561417	0.876704
								0.769757	0.602424
								0.694945	0.602424
								0.617402	1.13129
								0.899043	0.619792
								0.877243	0.619792
								0.7709	0.891192
								0.997771	0.583691
								0.561417	0.583691
								0.929706	1.04445
								1.15506	0.600078
								0.598271	0.773245
								0.598271	0.874945
								0.687198	0.874165
								1.03046	0.49506
								0.617402	0.773245
								0.568181	0.49506
								0.687198	0.676705
								0.568181	0.675474
								0.878944	0.741841
								0.833805	0.481009
								0.572315	0.481009
								0.572315	1.10144
								0.706434	1.14353
								0.783545	1.07849
								0.997228	0.572975
								0.49805	1.05451
								1.0471	0.572975
								0.49805	0.706291
								0.951394	0.874945
								0.989953	1.09255
								0.871024	0.958466
								0.878944	0.992332
								0.931708	1.11074
								0.590906	1.16202
								0.833805	1.14353
								0.633259	0.977659
								0.633259	0.706291
								0.689453	0.753903
								0.697524	1.08545
								0.689453	0.741162
								0.489395	0.761718
								0.418721	0.761718
								0.489395	1.11074
								0.560988	1.10585
								0.418721	0.741162
								0.690544	0.90057
								0.965885	0.486569
								1.41141	0.773218
								0.978392	0.460366
								0.667361	0.486569
								0.716698	0.657694
								0.675613	0.460366
								0.667361	0.829909
								0.675613	1.0665
								0.630231	1.10585
								0.630231	0.680962
								0.716698	0.447489
								0.6538	0.447489
								0.897206	0.576305
								0.632369	1.16971
								0.825386	0.889186
								0.793653	0.680962
								0.859363	1.0896
								0.968759	0.740104
								0.793653	1.03979
								0.853124	0.889032
								0.933634	0.654865
								0.632369	0.508612
								0.754257	0.740104
								1.26806	0.831336
								0.754257	0.831336
								1.28731	0.893143
								0.637883	0.760139
								0.899453	0.843505
								0.43344	0.508612
								0.43344	0.672657
								0.603422	0.836705
								0.603422	0.808611
								0.637883	0.731737
								1.00749	0.808611
								0.914975	0.672657
								0.476662	0.815512
								0.476662	0.848564
								0.555719	0.705422
								0.449996	0.705422
								0.494513	0.761786
								0.494513	0.731737
								0.966587	0.83654
								0.600406	0.90669
								0.591261	0.944269
								1.00879	0.789967
								0.449996	0.919504
								0.589947	0.775723
								0.957746	0.95732
								0.954757	0.775723
								0.589947	0.574573
								0.591261	0.803344
								0.73146	0.907753
								0.729316	0.861938
								0.600406	0.574573
								0.94412	0.944865
								0.712898	1.35785
								0.932099	1.35785
								0.501666	0.874871
								0.791118	0.448408
								0.73146	0.740557
								0.972735	0.740557
								0.941637	0.485424
								0.458307	0.448408
								0.501666	0.85694
								0.6843	0.684334
								0.912071	0.664604
								0.458307	0.727323
								1.3775	0.416844
								0.990991	0.617657
								0.990991	1.01768
								0.810616	0.684334
								0.918033	0.416844
								0.697982	0.568079
								1.01887	0.886621
								0.6843	0.886621
								0.780545	0.9314
								0.679884	0.686781
								0.689819	0.669762
								1.19138	0.68225
								1.09313	0.617657
								0.697982	0.673349
								1.05411	0.668183
								0.391143	1.06623
								0.391143	0.547196
								0.502441	0.541761
								0.906232	0.708832
								0.655903	0.722797
								0.655903	0.60189
								0.880623	0.718653
								0.502441	0.547196
								0.557406	0.60189
								0.839576	0.718653
								1.24003	0.530546
								0.942532	0.983036
								0.839576	0.530546
								1.09772	0.384989
								0.912988	0.448866
								0.991294	1.21619
								0.691719	0.689445
								0.691719	0.69076
								1.24003	0.734902
								0.998847	0.541761
								0.938364	0.384989
								0.938364	0.907262
								0.970257	0.729879
								0.845	0.734902
								0.845	0.616708
								0.922254	0.612822
								1.46364	0.727711
								1.02901	0.448866
								1.02901	0.800691
								1.90246	0.689445
								0.869492	0.612822
								0.853378	0.79211
								0.740677	0.518596
								0.993422	0.822349
								0.740677	0.616708
								0.993422	1.0598
								0.627514	1.01963
								0.921001	0.90676
								0.861853	0.58612
								0.627514	0.65479
								0.510244	0.414944
								0.955262	0.66704
								0.510244	0.58612
								0.593785	0.65479
								0.885782	0.414944
								0.593785	0.928619
								0.56842	0.729879
								0.631495	0.713657
								0.631495	0.840564
								0.702811	0.908918
								0.56842	1.31849
								0.769365	0.980077
								0.952869	0.643384
								0.769365	0.713657
								0.773789	0.845742
								1.1275	0.643384
								0.691876	0.600249
								0.816711	0.82058
								0.691876	0.708745
								0.963836	1.25299
								0.923684	0.640219
								0.525756	0.742062
								0.723978	0.742062
								0.717707	0.414453
								0.713886	0.414453
								0.685757	0.834751
								0.782332	0.48294
								0.713886	0.48294
								0.525756	0.640219
								0.728139	0.626272
								0.923684	0.87307
								0.713537	0.568676
								0.854982	0.857411
								0.685757	0.826578
								0.926165	1.00236
								0.617901	0.79348
								0.915345	0.82058
								0.74699	0.568676
								0.701714	0.75102
								0.992686	0.861913
								0.728139	1.63268
								0.994698	0.575885
								0.617901	1.2024
								0.808697	0.939238
								0.645604	0.75102
								0.645604	1.08744
								0.800171	0.751425
								0.988577	0.751425
								0.564518	0.616884
								0.564518	0.616884
								0.67684	0.797287
								0.800171	0.687565
								0.535345	0.647238
								0.535345	1.02756
								1.18776	0.687565
								1.1615	0.63516
								0.740979	0.562936
								0.699173	1.00103
								1.18809	0.562936
								1.08726	0.681424
								1.06272	0.660261
								0.916999	0.63516
								0.557144	0.558801
								0.557144	0.558801
								0.916999	0.831706
								0.73664	0.627467
								0.853414	0.701816
								1.04567	0.673048
								0.73664	0.481559
								0.853763	0.834994
								0.745106	0.654883
								0.676082	0.481559
								0.91796	0.639045
								0.91796	0.388538
								0.60233	0.654883
								0.949947	0.388538
								0.425727	0.660261
								0.651667	0.705949
								0.599099	0.578674
								0.853414	0.816856
								0.60233	0.578674
								0.694117	0.761849
								0.651667	0.551125
								0.791105	0.551125
								0.701332	0.834994
								0.961316	0.586446
								0.720086	0.665237
								0.755356	0.70549
								0.425727	0.648183
								0.599099	0.834903
								0.521234	0.714314
								0.651904	0.819552
								0.694117	0.825751
								0.725741	0.54794
								0.521234	0.682012
								0.761709	0.54794
								0.736113	0.674182
								0.736113	0.661144
								0.990616	0.661144
								0.914363	0.674182
								0.651904	1.07331
								0.919798	0.529104
								0.449468	0.529104
								0.831265	0.822174
								0.794483	0.55356
								1.17297	0.432443
								0.882359	0.55356
								0.748054	0.432443
								0.449468	0.696253
								0.831265	0.876391
								0.914363	0.651081
								0.509644	0.723237
								0.794483	0.576734
								0.912589	0.576734
								0.763613	0.70204
								0.697129	0.910829
								0.96724	0.651081
								0.663796	0.435621
								0.748054	0.624868
								0.648032	0.435621
								0.509644	0.741977
								0.839507	0.480464
								0.789747	0.913281
								0.84814	0.418837
								0.457775	0.418837
								0.457775	0.897063
								0.665567	0.827131
								0.803614	1.08284
								0.789747	0.656132
								0.671066	0.67266
								0.928275	0.624868
								0.84814	0.407695
								0.535402	0.407695
								0.654044	0.881984
								0.831937	0.928412
								0.803614	0.67266
								0.648032	0.783056
								0.849284	0.694765
								0.821912	1.01975
								0.622453	0.587345
								0.760776	0.703904
								0.622453	0.54554
								0.737061	0.54554
								0.918587	1.01975
								0.760776	1.17795
								0.944907	0.577437
								0.918587	0.577437
								0.838736	0.971138
								0.911919	0.608773
								0.713839	0.926583
								0.838736	1.05247
								0.882499	0.608773
								0.713839	0.926583
								0.923773	1.08531
								1.38519	0.752851
								0.686728	1.05247
								0.902274	0.752851
								0.757286	0.747428
								1.5611	0.747428
								1.09878	0.653274
								0.882499	0.653274
								0.670823	0.9391
								0.670823	0.69772
								1.47052	0.69772
								0.701929	0.720715
								1.33845	0.701639
								0.530295	0.662266
								0.530295	0.762558
								1.33845	0.662266
								0.806854	0.439528
								0.806854	0.676638
								0.929265	1.04846
								0.924309	0.745644
								0.634306	0.439528
								1.11737	0.408866
								0.634306	0.408866
								0.636021	0.89818
								1.28436	0.854286
								0.636021
								0.442512
								0.828374
								0.886585
								1.05938
								1.08771
								0.442512
								1.06178
								0.76957
								0.828374
								0.52472
								0.52472
								0.76957
								0.902321
								0.803817
								1.00156
								1.10075
								0.438898
								0.438898
								1.38886
								1.0889
								0.755189
								0.90217
								0.840001
								0.83452
								0.755189
								0.90217
								0.862238
								0.732436
								0.625672
								1.04773
								0.751782
								0.93408
								0.686735
								0.789904
								0.438616
								0.500632
								0.732436
								0.625672
								0.438616
								0.500632
								1.15447
								0.751782
								0.871949
								0.835475
								0.835475
								0.468265
								0.958332
								0.934814
								0.935374
								0.468265
								0.891713
								0.891713
								1.0613
								1.04631
								0.744682
								0.637248
								0.67566
								0.686551
								0.661227
								0.637248
								0.733152
								0.587121
								0.541231
								0.541231
								0.733152
								0.964417
								1.01804
								0.452942
								0.837049
								0.913649
								0.452942
								0.746792
								0.746792
								0.74895
								0.591142
								0.848199
								0.921712
								0.84915
								1.06834
								0.659122
								0.945929
								0.659122
								0.992894
								0.746093
								0.74895
								0.799706
								0.591142
								0.883637
								0.741655
								0.867587
								0.661619
								0.751414
								0.751414
								0.661619
								0.69287
								1.17859
								0.764811
								0.819962
								0.803744
								0.72518
								1.15149
								0.803744
								0.766406
								0.7172
								0.564729
								0.766406
								0.662617
								0.932581
								0.662617
								1.03427
								0.69287
								0.568501
								0.568501
								0.910526
								0.616628
								0.868285
								0.547522
								0.547522
								0.561812
								0.757124
								0.988214
								0.932252
								0.667486
								0.75534
								0.941653
								0.550065
								0.575256
								0.667486
								0.561812
								0.575256
								0.550065
								0.595825
								0.595825
								1.15769
								0.948801
								0.840789
								0.74609
								0.798639
								0.798639
								0.888808
								0.726495
								0.746863
								0.726495
								0.5389
								0.888808
								0.674753
								0.638151
								0.888715
								0.674753
								0.395178
								0.746863
								0.395178
								0.638151
								0.743292
								0.762056
								0.410993
								0.410993
								1.05088
								1.06348
								0.754628
								0.754628
								0.551498
								0.486463
								0.486463
								0.836676
								0.911072
								0.986482
								0.426665
								0.46777
								0.381386
								1.05818
								1.07108
								0.426665
								0.935893
								0.381386
								0.632878
								0.632878
								0.557222
								1.01098
								0.664953
								0.664953
								1.05101
								0.557222
								0.719678
								0.918189
								0.918189
								1.19461
								1.05101
								1.19461
								0.719678
								0.699881
								0.699881
								0.906511
								0.784089
								0.906511
								0.84992
								0.84992
								0.990838
								0.863519
								0.726608
								0.806012
								0.895491
								0.726608
								0.907356
								0.77334
								0.634197
								0.634197
								0.87554
								1.14928
								0.671416
								0.87554
								0.671416
								0.802291
								0.744807
								0.79103
								0.79103
								0.632382
								0.744807
								0.904097
								0.480935
								0.480935
								0.690257
								0.672479
								0.880879
								0.672479

## Sheet: Figure 4
Figure 4c, Pol1-EBOV minigenome assay
no L	L-WT+VP35-V5	L-VP35-sAPEX2
3.3019	90.4066	62.0967
3.31533	100.29	70.709
3.75505	109.303	76.8943
7.16588	101.435	71.112
6.3608	103.836	76.5482
7.20307	94.7283	81.1052

## Sheet: Suppplementary Figure 1
Supplementary Figure 1a, bicistronic EBOV-minigenome assay							Supplementary Figure 1c, Distribution of Feret's diameter for reconstituted viral factories
no L	VP35-WT	HA-mNG-VP35					Feret's diameter (mm)	Number of Viral Vactories
0.000139	1.3995	0.540002					0-0.5	209	244	309
0.000111	0.725901	0.604339					0.5-1.0	192	294	240
0.000111	0.874594	0.554234					1.0-5.0	233	355	291
7.37341e-05	0.769231	0.564156					5.0-10.0	41	42	30
5.57e-05	1.42298	0.438333					> 10.0	33	29	26
2.81e-05	0.807794	0.35548
7.46867e-05	1.05769	0.619628
9.03e-05	0.945593	0.628571
7.5e-05	0.99672	0.554514

## Sheet: Supplementary Figure 2
Supplementary Figure 2c, Fluorescence recovery after photobleaching for the internal reference
Raw fluorescence intensity of bleached region first normalized to a control region in an unbleached condensate, then normalized to the pre-bleached intensity (the average of the last 10 frames prebleach) in the region of interest.
Time (s)	NP+mNG-VP35									NP+mNG-VP35+L
0	0.996123	0.972791	0.993324	1.02428	0.993836	0.983765	1.00487	0.973479	0.995975	1.0232	1.06097	1.01704	1.00432	1.00645	0.964228	0.993885	1.01714	0.994736
0.2399	1.01452	0.969796	0.994911	1.02072	1.01098	1.01244	0.992673	0.960275	1.0178	1.0043	1.04289	0.981526	1.0121	1.00801	0.970913	0.991889	1.00129	0.995292
0.4797	1.01811	0.966955	0.99727	1.00439	0.98934	0.983179	1.02429	1.01863	1.00468	0.997748	1.02869	1.01926	0.999394	0.997459	0.980209	1.00798	1.01021	0.996238
0.7196	1.00397	0.971925	1.02247	1.01582	0.991439	1.04431	0.992357	0.999382	1.01048	1.01258	1.04347	1.01208	1.00138	0.987867	0.990828	0.998274	0.997385	0.996773
0.9595	0.990626	0.997946	1.00386	1.01118	0.988532	0.998792	0.978897	0.994737	1.02193	1.00085	0.995427	0.978296	1.00455	0.993528	0.982325	0.9864	0.984819	0.992786
1.1994	0.982698	0.997437	1.01958	1.01654	0.994779	0.999106	0.993575	1.00421	1.01749	1.00273	1.00345	0.977668	0.987357	1.00945	0.982013	0.984107	0.974887	0.992494
1.4392	0.997595	0.978248	1.00489	1.00881	0.991255	1.00714	0.996992	0.997375	0.998371	0.997667	0.988711	1.02719	0.994495	1.01289	0.984741	0.999859	0.992247	0.996752
1.6791	0.992813	0.974662	1.00983	1.01808	0.995452	1.01939	0.984167	1.01272	0.992741	1.02177	1.01828	1.01091	1.00896	0.999937	0.995081	1.00955	0.999228	1.01222
1.919	0.984928	0.991325	1.01458	1.01705	0.984265	1.01699	0.998978	1.00292	0.999889	1.01625	1.00969	1.02303	1.00013	0.98513	0.974355	1.00008	1.00397	0.999323
2.1589	0.991932	0.968272	1.01553	1.02229	0.983995	1.01264	0.986106	1.01073	0.998862	1.01118	0.998081	1.01492	0.988996	0.984321	0.999507	1.00408	1.0122	1.00573
2.3987	0.987395	0.991415	0.996095	0.982754	0.998535	0.989338	0.998901	0.995423	0.980551	0.994951	1.02887	0.988494	0.994398	0.993478	1.01073	1.00447	1.00154	1.01294
2.6386	0.99139	0.999879	0.999644	0.997539	0.982521	1.00031	1.00438	0.986348	1.01243	0.997734	1.00826	1.00775	1.00295	0.995184	0.994737	0.99854	0.997002	1.0051
2.8785	1.00383	1.00578	0.999187	1.00141	0.999638	0.999035	0.996022	0.971754	1.00653	0.997164	1.02519	0.984474	1.0024	0.977402	1.00988	0.995884	0.999425	0.988789
3.1183	1.02526	0.99886	1.01685	1.00507	0.994339	0.982722	0.987283	1.02184	0.994543	1.01244	1.00677	0.981223	0.979415	0.99759	0.997401	0.995366	0.992342	1.00642
3.3582	0.997009	0.988089	0.999163	0.999792	1.01463	1.00211	0.99244	0.986844	0.99567	1.00513	0.972253	1.00521	0.977836	1.00209	1.00596	0.991457	0.99625	0.997545
3.5981	1.01066	1.01322	1.01077	1.01091	1.00913	1.00783	1.00065	0.997157	1.00985	1.01121	0.993295	1.0078	1.01292	1.01181	1.01764	1.00424	1.00446	1.00079
3.838	0.989914	1.01037	0.996437	0.99503	1.01001	1.02143	0.987646	1.0113	1.00208	0.992658	0.981166	0.993816	0.99311	1.01129	0.986146	1.01096	1.00106	0.989581
4.0778	0.992528	0.99932	0.995562	1.01751	0.99503	0.993327	1.01003	1.00788	0.999829	1.01702	0.987202	1.01184	1.00131	0.986134	0.970086	0.998461	1.00739	0.993958
4.3177	1.00034	0.988247	0.990395	1.00419	1.00348	1.00043	1.01009	1.00952	0.989356	0.988036	1.00374	0.994356	1.03058	1.00408	0.990761	0.995484	1.00232	1.0032
4.5576	1.00167	1.00482	0.9959	0.985785	0.992683	1.00347	1.01256	1.01194	1.00916	0.983647	0.993257	1.02504	1.00507	1.02093	1.01665	1.00514	0.998213	1.00169
4.7974	0.957887	0.994768	0.95295	1.03828	0.974283	1.00617	0.978027	0.966987	0.96724	0.972813	0.887783	0.95398	0.972078	0.991904	1.02547	0.995689	0.972081	1.00446
5.0373	0.936726	0.986117	0.888994	1.07271	0.980974	0.964673	0.918195	0.966444	0.946248	0.991931	0.864769	0.960763	0.915775	0.968092	1.03274	0.996799	0.958506	0.981306
5.2772	0.945927	0.970546	0.914532	1.04247	0.983269	0.984608	0.922792	0.942051	0.953464	0.995043	0.857578	0.955042	0.92429	0.97881	1.01664	0.971563	0.9457	0.986639
5.5171	0.929147	0.986017	0.90357	0.986319	0.982309	0.951942	0.924852	0.940127	0.949684	0.991461	0.841353	0.976287	0.913367	0.935492	0.996634	0.990605	0.953357	0.985485
5.7569	0.945397	0.982586	0.906696	0.992202	0.989184	0.948639	0.923185	0.965742	0.9514	0.965226	0.860349	0.958992	0.920181	0.950347	0.978495	0.982567	0.952259	0.98141
5.9968	0.919954	0.956965	0.885998	1.01094	0.983408	0.962247	0.922991	0.952766	0.973413	0.984177	0.866177	0.972106	0.949514	0.937551	0.99332	0.988507	0.948126	0.97222
6.2367	0.940749	0.980928	0.894861	0.99701	0.992061	0.954834	0.940076	0.959462	0.943443	0.982068	0.86107	0.941978	0.925038	0.927723	0.971063	0.991437	0.941224	0.989579
6.4766	0.936788	0.971757	0.878608	0.984327	0.970275	0.97297	0.915696	0.968627	0.95877	1.00813	0.87594	0.953885	0.950133	0.929237	0.983334	0.990613	0.940364	0.96754
6.7164	0.922422	0.976518	0.881627	0.993096	0.974617	0.95746	0.933728	0.968313	0.928607	0.980489	0.918961	0.950427	0.944413	0.91861	0.990413	0.991075	0.937102	0.97048
6.9563	0.943337	0.995729	0.875605	0.996087	0.96777	0.929188	0.930362	0.9685	0.954684	1.0072	0.883035	0.955528	0.933068	0.9535	0.977002	0.979429	0.938003	0.986988
7.1962	0.928831	0.973795	0.888949	0.997854	0.988595	0.956566	0.919006	0.96678	0.929456	1.01166	0.87145	0.938853	0.939125	0.933662	0.977359	0.973314	0.943344	0.98499
7.436	0.912098	0.979395	0.884545	0.984001	0.992988	0.946417	0.907676	0.980323	0.95413	0.993187	0.887364	0.96609	0.931214	0.942152	0.980943	0.98211	0.952634	0.997223
7.6759	0.921808	1.00141	0.863379	0.995268	0.988966	0.93811	0.92208	0.977445	0.952912	0.999472	0.877359	0.97256	0.910644	0.91693	0.992999	0.969851	0.938572	0.973367
7.9158	0.92272	0.968958	0.864084	0.995836	0.987917	0.945598	0.915142	0.955681	0.971423	0.994543	0.88594	0.948744	0.922435	0.913326	0.973674	0.984561	0.931503	0.979273
8.1557	0.910828	0.965091	0.862518	0.996168	0.973856	0.949595	0.910664	0.979737	0.949576	0.976457	0.871556	0.935996	0.928385	0.924357	0.954835	0.98558	0.945721	0.979174
8.3955	0.913324	0.984081	0.877313	0.975372	0.997028	0.93171	0.923641	0.96799	0.938611	0.995688	0.911251	0.949556	0.920479	0.919862	0.993127	0.978143	0.945313	0.964512
8.6354	0.905955	0.989658	0.863589	0.992853	0.986554	0.932661	0.922097	0.982749	0.945837	0.992787	0.874551	0.946791	0.956661	0.925665	0.973582	0.979904	0.934728	0.972279
8.8753	0.8937	1.00895	0.868286	0.992789	0.98887	0.914379	0.931188	0.973208	0.958222	0.988444	0.883989	0.927498	0.92644	0.937602	0.96606	0.975796	0.968505	0.969077
9.1151	0.896332	1.0051	0.845802	0.988855	0.972401	0.933039	0.923705	0.957641	0.940299	0.982405	0.878639	0.951972	0.91888	0.905617	0.970098	0.973534	0.963686	0.985038
9.355	0.917108	1.00052	0.848171	0.994337	0.966195	0.938828	0.91246	0.98774	0.932394	0.991244	0.9034	0.947706	0.934495	0.925151	0.964278	0.983885	0.95139	0.989222
9.5949	0.919909	0.969694	0.839687	0.996339	0.972811	0.916575	0.942221	0.989973	0.944872	0.99155	0.894358	0.936814	0.916239	0.915027	0.978364	0.977609	0.959047	0.976733
9.8348	0.892476	0.989378	0.847761	0.997765	0.987021	0.912873	0.932293	0.974318	0.92987	0.987064	0.87098	0.929998	0.927979	0.92855	0.980171	0.990395	0.926408	0.977652
10.0746	0.910896	0.976576	0.849679	1.00676	0.989389	0.914538	0.926515	0.970534	0.956204	1.00198	0.879055	0.932657	0.938398	0.922256	0.984451	0.990096	0.931009	0.971205
10.3145	0.905717	0.998654	0.850755	0.984623	0.967117	0.919437	0.937868	0.968632	0.927091	0.983	0.874047	0.923992	0.929309	0.922633	0.97737	0.990854	0.943052	0.964681
10.5544	0.893447	0.962998	0.84781	1.00089	0.983637	0.912492	0.933204	0.978131	0.919816	1.01654	0.878083	0.923809	0.941804	0.900152	0.953014	0.977817	0.935047	0.977017
10.7943	0.904205	0.970975	0.84056	0.98524	0.935733	0.904063	0.949386	0.95664	0.906252	1.00023	0.881151	0.92956	0.92105	0.898529	0.970634	0.984917	0.936042	0.968735
11.0341	0.899542	0.970005	0.822371	0.996184	0.980299	0.903641	0.940461	0.972291	0.907644	0.983358	0.894646	0.918573	0.927892	0.916704	0.955835	0.995761	0.938967	0.977381
11.274	0.889222	0.971239	0.823646	0.97544	0.958787	0.914628	0.939349	0.953987	0.891883	0.989554	0.888229	0.915005	0.912859	0.892254	0.951629	0.98451	0.943118	0.976205
11.5139	0.889099	0.968898	0.853245	0.9758	0.970151	0.899746	0.915649	0.970669	0.909075	0.991552	0.88775	0.947929	0.924934	0.883638	0.942667	0.983622	0.945428	0.979092
11.7537	0.884731	0.987176	0.844988	0.970038	0.977864	0.908084	0.953576	0.984495	0.905106	0.997668	0.900997	0.914223	0.94336	0.895237	0.951978	0.993067	0.933237	0.984038
11.9936	0.904454	1.00144	0.822096	0.989513	0.978898	0.900845	0.932792	0.980417	0.890878	0.97697	0.880479	0.931211	0.928577	0.894667	0.965689	0.987274	0.948249	0.972639
12.2335	0.884429	1.00677	0.815314	0.987788	0.968824	0.889552	0.940721	0.97567	0.897994	0.979674	0.889877	0.934929	0.929299	0.906825	0.953766	0.988124	0.926198	0.980511
12.4734	0.894903	0.997566	0.81237	0.972378	0.956018	0.879115	0.923317	0.996531	0.893066	0.995373	0.888609	0.924234	0.943123	0.883015	0.966645	1.00842	0.950367	0.966019
12.7132	0.891768	0.985544	0.830712	0.96997	0.968034	0.890388	0.91234	0.997199	0.917219	0.996527	0.911076	0.916663	0.925795	0.872827	0.956603	0.981989	0.948084	0.978953
12.9531	0.898568	0.977766	0.811268	0.986948	0.942638	0.869144	0.927942	1.00231	0.898317	0.965578	0.881284	0.926811	0.936547	0.872119	0.972035	0.979938	0.948928	0.970349
13.193	0.89562	0.992194	0.824392	0.976607	0.949555	0.894927	0.907971	0.990427	0.900181	0.971138	0.879315	0.897785	0.926901	0.886525	0.950392	0.991074	0.950389	0.972895
13.4328	0.910002	0.989201	0.822109	0.985738	0.960136	0.913938	0.924417	0.991173	0.906805	0.991248	0.892185	0.903538	0.915658	0.869748	0.970307	0.99176	0.939942	0.968774
13.6727	0.896826	1.01057	0.824337	0.970634	0.9482	0.886916	0.910702	0.976927	0.898472	0.983874	0.885104	0.914636	0.926145	0.883404	0.937353	0.987597	0.954052	0.96679
13.9126	0.915423	0.996416	0.825045	0.97776	0.92497	0.895707	0.913067	0.9882	0.882966	0.956498	0.89145	0.886876	0.927302	0.878248	0.962219	0.985389	0.931543	0.965873
14.1525	0.912925	0.984745	0.822911	0.986081	0.934822	0.899102	0.938783	0.995041	0.891129	0.972528	0.874902	0.924769	0.920583	0.891467	0.959932	0.97988	0.933152	0.957633
14.3923	0.910701	0.978428	0.829346	0.981926	0.943645	0.899463	0.928484	0.981678	0.873165	0.970005	0.893495	0.930753	0.942698	0.88686	0.961876	0.995628	0.94102	0.957218
14.6322	0.917364	0.976186	0.832548	0.984819	0.952888	0.882811	0.914304	1.02387	0.896232	0.961377	0.892931	0.88596	0.92196	0.870904	0.951357	0.97611	0.943657	0.956025
14.8721	0.922529	0.997454	0.828382	0.977853	0.923319	0.875644	0.90733	1.01855	0.891267	0.973348	0.878968	0.889156	0.898969	0.874215	0.952991	0.981877	0.952951	0.959203
15.112	0.909134	1.01463	0.822742	0.993547	0.94424	0.89923	0.920645	1.01447	0.854473	0.971931	0.872329	0.906235	0.939498	0.885344	0.94027	0.977981	0.939067	0.96251
15.3518	0.898249	1.00227	0.83387	1.00217	0.951843	0.89703	0.918683	1.03451	0.880602	0.963727	0.872863	0.92702	0.924759	0.874977	0.945769	0.98396	0.946153	0.962623
15.5917	0.902264	0.999092	0.80175	0.986859	0.951686	0.864813	0.920778	1.02289	0.891293	0.966676	0.890097	0.905634	0.930194	0.867665	0.919727	0.973759	0.9422	0.968911
15.8316	0.913145	0.987607	0.818642	0.96811	0.926992	0.880697	0.933897	1.0016	0.894619	0.968582	0.891317	0.914369	0.939985	0.868796	0.945367	0.977089	0.934569	0.96555
16.0714	0.897144	0.983053	0.805767	0.972102	0.933519	0.889619	0.922787	1.02716	0.874965	0.965166	0.909483	0.924618	0.92587	0.870759	0.937121	0.983513	0.93472	0.970081
16.3113	0.911674	0.985909	0.827234	0.98443	0.927706	0.890356	0.930303	1.02127	0.898239	0.969963	0.878218	0.912671	0.935939	0.87141	0.942731	0.975238	0.939326	0.970578
16.5512	0.886459	1.01279	0.80611	0.992162	0.918824	0.878522	0.902166	1.01163	0.887592	0.974094	0.888657	0.913965	0.937298	0.882925	0.950331	0.978331	0.928997	0.974936
16.7911	0.900108	0.993921	0.804754	0.998246	0.914154	0.896307	0.933791	1.02504	0.881771	0.975997	0.915112	0.931794	0.931015	0.873252	0.929601	0.976513	0.930175	0.956297
17.0309	0.901884	0.993887	0.814278	1.00057	0.921656	0.867216	0.914524	1.01422	0.877054	0.963044	0.90302	0.911054	0.934654	0.885567	0.921477	0.985969	0.931398	0.956017
17.2708	0.895038	0.995046	0.797134	0.992566	0.911873	0.89632	0.915879	1.02644	0.895603	0.958765	0.914786	0.926127	0.944481	0.859827	0.917468	0.979478	0.939109	0.985322
17.5107	0.872622	1.01058	0.806444	0.99202	0.922049	0.898036	0.896185	1.04817	0.868186	0.965834	0.893968	0.925979	0.948189	0.841026	0.941669	0.979029	0.913958	0.963537
17.7505	0.882247	0.978353	0.804077	0.995425	0.90909	0.897614	0.909324	1.03703	0.86019	0.980793	0.898811	0.92355	0.930206	0.859028	0.937737	0.970891	0.912535	0.978199
17.9904	0.873092	0.955824	0.79532	0.975177	0.902207	0.890944	0.916805	1.04614	0.878154	0.955526	0.916841	0.906365	0.934323	0.870285	0.943163	0.977167	0.916186	0.969817
18.2303	0.878047	0.986333	0.783532	0.991101	0.907114	0.915576	0.918274	1.03299	0.862199	0.967112	0.883567	0.896213	0.943175	0.862083	0.938781	0.985159	0.913878	0.974254
18.4702	0.914764	0.971015	0.801607	0.995487	0.919397	0.877505	0.920432	0.994516	0.868381	0.968008	0.919612	0.899088	0.936695	0.855557	0.938397	0.979007	0.917122	0.968747
18.71	0.87683	1.0008	0.801545	1.00882	0.893096	0.895441	0.903016	1.01659	0.881441	0.95918	0.897726	0.894207	0.946027	0.857084	0.929215	0.980519	0.918796	0.980473
18.9499	0.88285	0.963867	0.776466	1.00529	0.902402	0.878829	0.934014	0.995901	0.887771	0.980663	0.901563	0.901832	0.955053	0.890414	0.923051	0.975892	0.922094	0.975447
19.1898	0.890802	0.974229	0.804802	1.00032	0.918879	0.880265	0.928653	0.991857	0.878566	0.955118	0.896429	0.89412	0.959322	0.86667	0.938645	0.989981	0.914596	0.96447
19.4297	0.869276	0.9512	0.810093	1.02577	0.889745	0.892059	0.905137	0.995515	0.887151	0.959458	0.895364	0.92772	0.937047	0.848793	0.938825	0.969406	0.922945	0.968221
19.6695	0.884667	0.986798	0.801161	1.00631	0.91512	0.87182	0.910751	1.00943	0.882051	0.967398	0.882433	0.902771	0.930378	0.865397	0.934572	0.977728	0.91933	0.978669
19.9094	0.908478	0.98221	0.799063	0.975491	0.898111	0.892725	0.909169	1.00932	0.882287	0.969552	0.893783	0.891612	0.942459	0.860233	0.913799	0.986812	0.935477	0.976621
20.1493	0.895554	0.965165	0.79272	1.00224	0.922521	0.884464	0.923837	0.998019	0.879477	0.966858	0.880332	0.909459	0.943358	0.861067	0.923851	0.979567	0.934078	0.977788
20.3891	0.882397	0.979473	0.792958	0.987641	0.895739	0.887064	0.9137	1.01063	0.887441	0.957088	0.904801	0.912498	0.949175	0.855218	0.932881	0.991394	0.920113	0.958801
20.629	0.889192	0.967906	0.798749	0.98761	0.912038	0.872327	0.910059	0.980872	0.887767	0.967961	0.886959	0.897385	0.934525	0.851999	0.94531	0.984292	0.917902	0.974493
20.8689	0.870902	0.984525	0.785972	0.999454	0.890685	0.876808	0.904255	1.00975	0.881737	0.966456	0.882521	0.887623	0.945251	0.852716	0.928168	0.983972	0.925164	0.962022
21.1088	0.876116	0.985523	0.801079	1.00355	0.892558	0.886125	0.92298	1.00431	0.876948	0.948989	0.891439	0.902518	0.958654	0.863129	0.921498	0.97984	0.929433	0.983059
21.3486	0.880136	0.972968	0.803366	0.962385	0.896713	0.888168	0.917809	1.01603	0.878919	0.967435	0.89428	0.918075	0.928455	0.865013	0.939848	0.974681	0.930678	0.981586
21.5885	0.871222	0.97028	0.802633	0.969396	0.908553	0.883509	0.933968	1.04518	0.891511	0.962274	0.884892	0.914696	0.937001	0.848288	0.932114	0.973622	0.929975	0.981228
21.8284	0.879589	0.98127	0.810364	0.990707	0.899848	0.880611	0.928762	1.00973	0.86624	0.962947	0.869982	0.909569	0.937812	0.838239	0.94728	0.970958	0.931959	0.973652
22.0682	0.874748	0.961167	0.800827	0.983071	0.903692	0.87769	0.910785	1.01627	0.86656	0.959523	0.867446	0.889521	0.944003	0.849433	0.92433	0.988651	0.91214	0.985691
22.3081	0.86163	0.978064	0.812307	0.993111	0.910693	0.877133	0.920169	1.02721	0.874645	0.949672	0.880408	0.917066	0.92389	0.852455	0.917955	0.992853	0.908636	0.969809
22.548	0.886834	0.97962	0.810523	0.982757	0.88532	0.874718	0.903336	0.998652	0.866569	0.968562	0.872102	0.907472	0.938455	0.859184	0.939997	0.977538	0.937738	0.971635
22.7879	0.892007	0.994621	0.801656	0.98214	0.90257	0.882479	0.931238	1.01865	0.880273	0.971321	0.892994	0.900009	0.934994	0.851234	0.968612	0.978857	0.948831	0.974876
23.0277	0.883489	1.01368	0.817435	0.983549	0.900329	0.856838	0.924054	1.00154	0.862348	0.969099	0.867172	0.890197	0.934123	0.836287	0.942667	0.987409	0.934765	0.960774
23.2676	0.891591	0.977479	0.802708	0.97715	0.898634	0.867498	0.911345	1.01636	0.890392	0.938095	0.875423	0.901708	0.928629	0.853584	0.919712	0.984426	0.937498	0.975976
23.5075	0.887311	0.995067	0.812844	0.98497	0.897461	0.873268	0.922945	1.01816	0.850275	0.963769	0.887923	0.900308	0.9375	0.842146	0.911745	0.978382	0.920321	0.981709
23.7474	0.884564	0.993672	0.800528	0.987223	0.897423	0.867681	0.918178	0.990656	0.853876	0.961244	0.864732	0.887598	0.944888	0.852729	0.928068	0.981919	0.930349	0.976614
23.9872	0.885435	0.977697	0.818683	0.964961	0.897523	0.858516	0.914864	1.01155	0.869348	0.974212	0.882014	0.922181	0.922836	0.841867	0.921833	0.979702	0.926479	0.964294
24.2271	0.872225	0.96369	0.818086	0.977618	0.889921	0.875448	0.921316	0.987116	0.860107	0.95584	0.887698	0.876621	0.921161	0.842909	0.91852	0.98547	0.926922	0.968552
24.467	0.878696	0.977654	0.809634	0.980719	0.908614	0.874941	0.913527	1.02006	0.860672	0.965157	0.873231	0.889636	0.920237	0.857936	0.924021	0.983614	0.907645	0.973912
24.7068	0.892504	0.971721	0.815273	0.988722	0.914348	0.875045	0.924803	0.989561	0.855833	0.972751	0.871156	0.941288	0.916783	0.838166	0.949347	0.980277	0.912738	0.9799
24.9467	0.880397	0.944939	0.800451	0.984149	0.90178	0.860444	0.927102	1.01085	0.846698	0.973629	0.893689	0.884369	0.925617	0.837949	0.909623	0.979444	0.941144	0.982624
25.1866	0.876076	0.932537	0.814027	0.963452	0.891061	0.881615	0.926839	1.01106	0.85044	0.969533	0.867766	0.907237	0.926687	0.836549	0.952243	0.993364	0.910366	0.978132
25.4265	0.892986	0.953846	0.803612	0.977258	0.881996	0.879089	0.913505	1.02521	0.84454	0.970075	0.876698	0.891595	0.923173	0.83054	0.93049	0.980702	0.929941	0.978839
25.6663	0.890193	0.950596	0.840969	0.979289	0.896604	0.87719	0.91786	1.02822	0.856786	0.958661	0.876827	0.910844	0.926857	0.832171	0.938539	0.983969	0.930352	0.970656
25.9062	0.896606	0.971133	0.808614	0.965759	0.906174	0.884683	0.92158	1.00926	0.841599	0.962821	0.884711	0.908518	0.948211	0.832976	0.918116	0.974232	0.923936	0.972752
26.1461	0.897552	0.960065	0.813744	0.973816	0.893129	0.873499	0.902765	1.01106	0.85642	0.955737	0.876348	0.889116	0.93407	0.834172	0.920195	0.984077	0.920049	0.968396
26.386	0.887496	0.96719	0.801959	0.985133	0.907071	0.867404	0.923751	1.00948	0.859571	0.946799	0.892827	0.901331	0.927006	0.833274	0.914355	0.980693	0.903025	0.967697
26.6258	0.904291	0.968806	0.830736	0.982292	0.897979	0.894773	0.91242	1.02769	0.853771	0.965909	0.886363	0.899917	0.928614	0.852128	0.930342	0.974345	0.922184	0.960668
26.8657	0.878298	0.934175	0.811274	0.960319	0.883123	0.886594	0.911201	1.02556	0.857836	0.965967	0.871525	0.892882	0.94809	0.839739	0.943354	0.982217	0.918257	0.970595
27.1056	0.880618	0.952688	0.811479	0.974369	0.888509	0.871492	0.914689	1.03446	0.881727	0.95561	0.898451	0.899711	0.946352	0.841985	0.945759	0.979889	0.914585	0.967605
27.3454	0.881037	0.947225	0.81238	0.972402	0.893202	0.865027	0.909093	1.03851	0.88166	0.946857	0.888673	0.883356	0.928676	0.838262	0.929274	0.972639	0.914896	0.962372
27.5853	0.873456	0.937509	0.815628	0.96377	0.889439	0.87077	0.906185	1.0411	0.864607	0.960683	0.88866	0.876345	0.92789	0.845959	0.926485	0.9705	0.919695	0.957113
27.8252	0.869351	0.93173	0.805602	0.977385	0.887834	0.88606	0.905279	1.0427	0.859549	0.951305	0.872872	0.902431	0.930255	0.846347	0.922893	0.969973	0.917939	0.96589
28.0651	0.876315	0.98038	0.805327	0.994581	0.907142	0.875631	0.918036	1.03699	0.852057	0.928941	0.863921	0.905895	0.94335	0.835589	0.930734	0.977128	0.904338	0.964526
28.3049	0.857068	0.972916	0.808644	0.979848	0.89725	0.875525	0.915488	1.04639	0.834912	0.937379	0.883617	0.917498	0.93588	0.838731	0.904279	0.988505	0.92798	0.96396
28.5448	0.86533	0.949993	0.804739	0.975833	0.905129	0.866598	0.929263	1.05949	0.861738	0.93447	0.881227	0.901976	0.929549	0.846366	0.909422	0.99275	0.924573	0.962547
28.7847	0.84188	0.953836	0.808836	0.981456	0.908317	0.854527	0.918587	1.06219	0.874096	0.930721	0.899386	0.896422	0.920667	0.842076	0.919468	0.981366	0.916881	0.969819
29.0245	0.842903	0.943952	0.812276	0.992432	0.895831	0.855102	0.927248	1.05524	0.868026	0.936269	0.894199	0.902793	0.923564	0.834514	0.914934	0.979247	0.929016	0.960396
29.2644	0.853793	0.919663	0.807381	0.99899	0.8925	0.862061	0.938953	1.07106	0.880525	0.921245	0.902031	0.884378	0.922301	0.833866	0.923306	0.978939	0.921711	0.968517
29.5043	0.840536	0.924066	0.806371	0.995084	0.89583	0.876143	0.91525	1.06639	0.866317	0.940163	0.87589	0.921498	0.928206	0.855002	0.928267	0.98122	0.920181	0.949707
29.7442	0.873589	0.907193	0.797382	0.987785	0.908251	0.857762	0.949946	1.06627	0.860901	0.928961	0.897	0.882151	0.934386	0.828133	0.931429	0.971563	0.917156	0.957077
29.984	0.867834	0.916971	0.797533	1.00051	0.889484	0.861137	0.936223	1.04368	0.872969	0.950317	0.916198	0.930503	0.939007	0.820197	0.915058	0.971432	0.927254	0.960835
30.2239	0.85809	0.934799	0.822277	0.993134	0.903882	0.871133	0.92482	1.05605	0.860471	0.931035	0.878527	0.888629	0.91805	0.840653	0.898905	0.981343	0.923444	0.965664
30.4638	0.857851	0.945577	0.821158	0.984595	0.887376	0.864027	0.919175	1.05488	0.867712	0.955129	0.877047	0.906892	0.950005	0.820735	0.920146	0.978158	0.925502	0.949064
30.7037	0.850582	0.907684	0.821536	0.999492	0.910308	0.880654	0.930284	1.04761	0.880133	0.930005	0.915157	0.91583	0.94096	0.820085	0.923459	0.980901	0.944734	0.952349
30.9435	0.868714	0.922584	0.804015	1.01347	0.883853	0.877794	0.922083	1.05983	0.873775	0.932329	0.902968	0.904649	0.912929	0.827711	0.93146	0.983476	0.925152	0.975713
31.1834	0.835279	0.925449	0.818329	0.99036	0.894484	0.854309	0.932374	1.03655	0.866259	0.935472	0.8885	0.9152	0.919432	0.819293	0.9001	0.984526	0.918321	0.959575
31.4233	0.849618	0.899314	0.805654	1.00648	0.880789	0.888077	0.921915	1.0517	0.869576	0.923334	0.917963	0.920849	0.934768	0.825556	0.914283	0.976671	0.927351	0.970507
31.6631	0.876252	0.894071	0.822835	0.989248	0.887706	0.869595	0.943124	1.07198	0.873461	0.929268	0.908227	0.903349	0.930099	0.818725	0.896383	0.976591	0.935833	0.959978
31.903	0.849794	0.923874	0.816753	0.980805	0.897047	0.872264	0.913108	1.07034	0.871446	0.944962	0.883696	0.876781	0.934712	0.819689	0.909678	0.987284	0.927497	0.964866
32.1429	0.849041	0.89807	0.822183	0.99851	0.893649	0.863667	0.947857	1.07817	0.883325	0.95338	0.897065	0.882455	0.931826	0.816182	0.902798	0.966146	0.922907	0.975802
32.3828	0.851193	0.907379	0.804089	1.00659	0.905469	0.859199	0.941733	1.11442	0.883112	0.945599	0.880525	0.886066	0.935186	0.824636	0.93019	0.978758	0.941771	0.962714
32.6226	0.860182	0.896644	0.817362	1.00221	0.900896	0.862848	0.935833	1.09414	0.861349	0.946966	0.889716	0.884569	0.93471	0.804771	0.905016	0.983102	0.93659	0.968033
32.8625	0.863065	0.904536	0.814407	0.999938	0.892582	0.875165	0.924189	1.05157	0.882668	0.955946	0.888866	0.894505	0.928275	0.819089	0.922467	0.979605	0.931279	0.947878
33.1024	0.850702	0.874015	0.818195	0.992516	0.896293	0.878071	0.939021	1.06653	0.875311	0.944171	0.876918	0.896151	0.928745	0.812657	0.905975	0.972847	0.922818	0.964613
33.3422	0.860514	0.891785	0.814926	1.00714	0.885543	0.859489	0.92877	1.06699	0.854864	0.962645	0.904545	0.881693	0.914881	0.817359	0.9309	0.981056	0.935288	0.972219
33.5821	0.854008	0.874337	0.830693	1.0011	0.892327	0.866039	0.936501	1.0469	0.858944	0.939762	0.877137	0.895107	0.920644	0.805351	0.915324	0.972703	0.937158	0.958938
33.822	0.849994	0.885632	0.827826	1.0176	0.896146	0.850137	0.940799	1.0679	0.849884	0.944745	0.891348	0.896121	0.920146	0.822234	0.90987	0.968485	0.939607	0.955159
34.0619	0.856009	0.886081	0.82256	1.00506	0.90478	0.864763	0.939036	1.03	0.860681	0.941176	0.890822	0.902783	0.905643	0.814089	0.883969	0.970232	0.933249	0.97651
34.3017	0.845915	0.861941	0.815292	1.00385	0.897479	0.867147	0.947602	1.02613	0.857498	0.939236	0.891851	0.883917	0.893569	0.827324	0.927234	0.968998	0.928603	0.950221
34.5416	0.840276	0.902505	0.836592	0.99707	0.885386	0.870902	0.940129	1.05125	0.858207	0.947002	0.890164	0.878012	0.910355	0.827079	0.922638	0.984491	0.925643	0.961052
34.7815	0.864822	0.893827	0.835926	0.985712	0.882802	0.862287	0.927949	1.04054	0.848352	0.952087	0.912197	0.887221	0.902922	0.831625	0.927956	0.974445	0.938687	0.951174
35.0214	0.839244	0.879004	0.814243	0.983715	0.892193	0.868717	0.928691	1.03268	0.850345	0.955401	0.897231	0.884312	0.894357	0.83361	0.931305	0.979324	0.947289	0.955675
35.2612	0.83401	0.883429	0.819146	0.979323	0.889357	0.869317	0.948413	1.02376	0.838929	0.954309	0.907423	0.891803	0.892445	0.837643	0.920712	0.973293	0.917093	0.953741
35.5011	0.841193	0.878992	0.839549	0.989304	0.886539	0.872214	0.924835	1.04372	0.844935	0.944259	0.887923	0.903847	0.909413	0.828771	0.91629	0.978711	0.942542	0.976614
35.741	0.84113	0.883671	0.829766	0.98947	0.884905	0.865065	0.915248	1.04165	0.83004	0.930702	0.923203	0.878267	0.913549	0.812712	0.901643	0.97429	0.932877	0.959381
35.9808	0.832961	0.885112	0.818678	0.964284	0.884151	0.858741	0.936491	1.03246	0.828848	0.938111	0.899333	0.886332	0.901577	0.822193	0.918953	0.983084	0.932104	0.976933
36.2207	0.844782	0.868114	0.809023	0.948217	0.876384	0.85158	0.944298	1.02267	0.849937	0.944912	0.907721	0.884021	0.896202	0.841758	0.921673	0.965311	0.942654	0.954073
36.4606	0.844878	0.866132	0.814583	0.964846	0.895059	0.869788	0.947953	1.02927	0.850242	0.948877	0.895259	0.893046	0.901521	0.829957	0.936792	0.971272	0.939373	0.952637
36.7005	0.821786	0.86556	0.813808	0.974436	0.907536	0.865052	0.924822	1.04821	0.826946	0.957147	0.903606	0.87689	0.911322	0.827222	0.91473	0.982603	0.921209	0.96413
36.9403	0.85232	0.876527	0.827275	0.959903	0.895135	0.860062	0.943846	1.05041	0.855147	0.931997	0.894117	0.898598	0.900082	0.834741	0.901025	0.979521	0.943934	0.958863
37.1802	0.831067	0.87062	0.826042	0.966178	0.886145	0.871147	0.942367	1.02342	0.84184	0.952256	0.908425	0.878313	0.879055	0.831827	0.934497	0.98397	0.938939	0.955735
37.4201	0.84417	0.868565	0.810534	0.977114	0.886553	0.874664	0.931644	1.03166	0.841881	0.933612	0.89923	0.870139	0.88812	0.834495	0.939116	0.986851	0.928927	0.957895
37.6599	0.854151	0.863031	0.820651	0.981732	0.897211	0.875403	0.959244	1.03727	0.807934	0.963408	0.904913	0.908247	0.901419	0.831679	0.930406	0.980098	0.935013	0.955777
37.8998	0.850412	0.852133	0.828601	0.987077	0.899218	0.874211	0.919291	1.05982	0.821237	0.948738	0.880125	0.880511	0.885994	0.814425	0.895431	0.97066	0.932858	0.956006
38.1397	0.841382	0.841935	0.839454	0.9954	0.889379	0.87537	0.940863	1.05666	0.802686	0.962853	0.873025	0.874673	0.892584	0.825943	0.937188	0.980238	0.922674	0.967388
38.3796	0.835123	0.847948	0.820496	0.982098	0.880091	0.885247	0.935906	1.01967	0.815531	0.966729	0.878614	0.906908	0.890651	0.840939	0.911342	0.972977	0.925677	0.964035
38.6194	0.851235	0.853999	0.817221	0.982491	0.896519	0.859643	0.916914	1.04336	0.798926	0.97261	0.901828	0.888991	0.89915	0.824094	0.908819	0.966189	0.931561	0.962413
38.8593	0.861725	0.857567	0.819413	0.984655	0.906545	0.867232	0.934329	1.04606	0.817172	0.958413	0.907146	0.902305	0.874621	0.824969	0.926032	0.967748	0.931384	0.955286
39.0992	0.823065	0.839253	0.804097	0.989431	0.88166	0.878275	0.914949	1.03284	0.812322	0.953823	0.902281	0.901063	0.890446	0.835003	0.912172	0.968784	0.921082	0.954952
39.3391	0.834199	0.846803	0.793752	0.98095	0.869634	0.884581	0.919755	1.04081	0.844432	0.940124	0.913581	0.875744	0.888238	0.822915	0.930148	0.977571	0.922581	0.95434
39.5789	0.836191	0.871864	0.834429	0.97964	0.886282	0.896147	0.909582	1.0176	0.807756	0.952776	0.890067	0.857161	0.895191	0.818966	0.925001	0.976634	0.928928	0.95969
39.8188	0.835893	0.852594	0.81202	0.97699	0.86977	0.877225	0.911569	1.02964	0.820875	0.955614	0.916902	0.893986	0.896889	0.81794	0.907057	0.975994	0.932205	0.953232
40.0587	0.818658	0.857864	0.811354	0.986765	0.897426	0.86551	0.927694	1.04	0.81785	0.945655	0.915868	0.93159	0.895844	0.837029	0.893731	0.976772	0.933815	0.958197
40.2985	0.829007	0.841328	0.823405	0.98938	0.893202	0.840344	0.91308	1.04212	0.841907	0.948056	0.887611	0.884527	0.891181	0.82755	0.902126	0.979357	0.937475	0.954025
40.5384	0.820137	0.837519	0.820639	0.977718	0.898306	0.883992	0.911777	1.05789	0.825314	0.94679	0.8736	0.901179	0.886978	0.837066	0.896734	0.980344	0.945509	0.964062
40.7783	0.821392	0.848667	0.82654	0.977736	0.885604	0.888041	0.914028	1.02301	0.83498	0.933375	0.901269	0.887588	0.907513	0.841056	0.916255	0.984104	0.944327	0.962663
41.0182	0.821363	0.85575	0.811395	0.999881	0.889432	0.882989	0.89435	1.06647	0.843743	0.955656	0.881735	0.877449	0.880852	0.814333	0.903878	0.974801	0.944341	0.951739
41.258	0.820601	0.842096	0.804883	0.979918	0.89669	0.866565	0.90369	1.03921	0.824718	0.953419	0.885417	0.881879	0.905261	0.839376	0.90069	0.987737	0.93294	0.95597
41.4979	0.82117	0.861726	0.817974	0.985782	0.899965	0.892322	0.909073	1.02812	0.837367	0.954986	0.881229	0.874584	0.89426	0.823117	0.897904	0.98622	0.938826	0.963444
41.7378	0.803122	0.861713	0.83079	0.977731	0.884794	0.869809	0.902672	1.04119	0.838399	0.94732	0.874827	0.880661	0.886183	0.833314	0.883243	0.979228	0.916948	0.954791
41.9776	0.813225	0.879581	0.824361	0.969411	0.907924	0.882857	0.899298	1.08042	0.835028	0.949023	0.886708	0.895457	0.882038	0.826416	0.876466	0.973594	0.93041	0.964876
42.2175	0.815517	0.812809	0.810263	0.971659	0.895992	0.886735	0.924457	1.02002	0.815526	0.942457	0.88981	0.836892	0.887036	0.843593	0.866502	0.972471	0.934862	0.956061
42.4574	0.820447	0.824992	0.832834	0.976433	0.888134	0.858932	0.916805	1.04281	0.842383	0.943957	0.894465	0.865413	0.898629	0.841236	0.886742	0.973768	0.93747	0.950266
42.6973	0.817926	0.844198	0.815821	0.969988	0.874089	0.873785	0.92829	1.04709	0.81758	0.952683	0.882314	0.864423	0.88252	0.835601	0.855411	0.97258	0.925946	0.950587
42.9371	0.811656	0.840881	0.835713	0.963577	0.88702	0.863739	0.921291	1.03516	0.832139	0.936927	0.88762	0.887501	0.888368	0.838243	0.89107	0.97984	0.924355	0.951929
43.177	0.837231	0.834	0.831487	0.953962	0.877	0.874309	0.895664	1.03555	0.828842	0.936395	0.860412	0.874241	0.88137	0.829179	0.870625	0.97753	0.926984	0.956302
43.4169	0.841688	0.843695	0.8292	0.983041	0.884057	0.88128	0.922265	1.04248	0.844754	0.959093	0.88335	0.886142	0.866723	0.822872	0.882789	0.972147	0.919512	0.969365
43.6568	0.856348	0.819676	0.8254	0.965388	0.891661	0.871596	0.916617	1.01549	0.839091	0.955031	0.862706	0.889864	0.880417	0.853071	0.855125	0.974891	0.906045	0.953712
43.8966	0.831481	0.832071	0.828103	0.957272	0.882834	0.852442	0.913218	1.05308	0.851115	0.936385	0.861117	0.894759	0.869818	0.824616	0.871028	0.970412	0.918974	0.94369
44.1365	0.843608	0.831722	0.835215	0.959458	0.876611	0.870825	0.911602	1.05826	0.842456	0.947443	0.884785	0.887871	0.879231	0.830261	0.865523	0.971779	0.927467	0.950253
44.3764	0.83825	0.839189	0.828403	0.953915	0.875429	0.871116	0.907274	1.03612	0.836233	0.942411	0.856899	0.855952	0.859905	0.849219	0.880028	0.979046	0.924889	0.950708
44.6162	0.819526	0.841999	0.853094	0.976893	0.876143	0.863715	0.915695	1.08854	0.85441	0.935045	0.866223	0.87989	0.895483	0.835953	0.877499	0.972122	0.942444	0.955103
44.8561	0.806416	0.836047	0.825997	0.974888	0.879231	0.865224	0.912552	1.07709	0.832223	0.93503	0.8719	0.868614	0.872497	0.864376	0.86828	0.967732	0.936143	0.954207
45.096	0.828494	0.798467	0.855583	0.978157	0.868856	0.855464	0.915594	1.04158	0.833113	0.934649	0.874478	0.882405	0.860999	0.845556	0.863164	0.965776	0.935871	0.961497
45.3359	0.796065	0.821471	0.840752	0.963548	0.882588	0.867198	0.923845	1.07044	0.856131	0.944752	0.885991	0.90162	0.858515	0.848976	0.890319	0.975682	0.927643	0.955552
45.5757	0.817865	0.81611	0.831001	0.940355	0.884098	0.85581	0.903401	1.04472	0.85532	0.928553	0.847654	0.887511	0.855113	0.83324	0.888736	0.979999	0.932657	0.960704
45.8156	0.825044	0.834596	0.825927	0.972252	0.881605	0.845802	0.915428	1.04556	0.839946	0.936662	0.877551	0.874819	0.874385	0.849699	0.877396	0.96583	0.922915	0.954085
46.0555	0.817658	0.820458	0.838156	0.969027	0.888861	0.850204	0.920444	1.04001	0.855181	0.934714	0.860789	0.875553	0.880705	0.840782	0.892411	0.984405	0.923285	0.949054
46.2953	0.828202	0.815446	0.83429	0.963457	0.8927	0.856698	0.935738	1.06259	0.838925	0.928691	0.89522	0.891403	0.876001	0.847714	0.887935	0.972342	0.925309	0.964686
46.5352	0.823364	0.817785	0.834705	0.958664	0.872455	0.849182	0.920063	1.07415	0.843913	0.93725	0.887855	0.892556	0.877611	0.84276	0.867205	0.981745	0.931003	0.957746
46.7751	0.823135	0.837863	0.836041	0.949333	0.87598	0.860096	0.923842	1.06003	0.851632	0.942782	0.892596	0.891681	0.857564	0.847244	0.886755	0.975037	0.947246	0.950525
47.015	0.826192	0.815611	0.831713	0.941413	0.881283	0.864138	0.922807	1.10522	0.855884	0.926572	0.858864	0.895366	0.865161	0.830025	0.869916	0.971904	0.937775	0.935549
47.2548	0.838001	0.822716	0.837624	0.959866	0.890079	0.859169	0.916457	1.07371	0.842158	0.939069	0.90277	0.889094	0.851743	0.844222	0.878132	0.977538	0.934966	0.961658
47.4947	0.807612	0.823484	0.843828	0.934697	0.893403	0.852947	0.931783	1.08918	0.857423	0.912531	0.897924	0.870124	0.869116	0.865585	0.894177	0.977376	0.95011	0.959832
47.7346	0.82121	0.817818	0.836438	0.969877	0.883262	0.8736	0.93168	1.07155	0.840826	0.923357	0.878715	0.887565	0.863204	0.869272	0.886821	0.96239	0.94328	0.960664
47.9745	0.800611	0.827295	0.849067	0.963708	0.887736	0.851561	0.916998	1.07826	0.861774	0.926643	0.893433	0.879128	0.863696	0.855529	0.864781	0.981634	0.91885	0.948431
48.2143	0.812377	0.815735	0.833807	0.96088	0.872691	0.843158	0.910073	1.05581	0.85776	0.910965	0.882316	0.868405	0.880569	0.852589	0.867096	0.97369	0.936367	0.962754
48.4542	0.824144	0.824407	0.835772	0.972091	0.872424	0.855037	0.932727	1.06536	0.865052	0.92948	0.896211	0.880457	0.88309	0.872031	0.894461	0.984399	0.938299	0.952568
48.6941	0.810894	0.815509	0.845544	0.958716	0.895007	0.85971	0.927916	1.07174	0.873196	0.931288	0.874066	0.879177	0.881066	0.878299	0.890043	0.979982	0.942529	0.962227
48.9339	0.790902	0.817438	0.836335	0.965436	0.88485	0.855377	0.925714	1.08905	0.858794	0.902407	0.868559	0.898861	0.872324	0.858054	0.875824	0.973828	0.933493	0.957622
49.1738	0.791875	0.833794	0.835934	0.951186	0.874762	0.865407	0.930429	1.06891	0.868158	0.898598	0.86955	0.877039	0.862902	0.852144	0.872379	0.978543	0.92532	0.956515
49.4137	0.813439	0.814104	0.841171	0.959786	0.854399	0.867269	0.912143	1.05942	0.883625	0.918762	0.889546	0.881661	0.858728	0.839794	0.882136	0.978598	0.928964	0.958239
49.6536	0.817463	0.816512	0.823749	0.951787	0.863893	0.854116	0.936804	1.05809	0.877472	0.924099	0.887264	0.906814	0.849366	0.850945	0.859774	0.975064	0.921094	0.9587
49.8934	0.824039	0.814314	0.827122	0.964472	0.892936	0.862756	0.92616	1.08601	0.87513	0.924929	0.872073	0.898089	0.883912	0.84547	0.871597	0.9825	0.932197	0.962115
50.1333	0.8262	0.814697	0.838343	0.959872	0.86881	0.865727	0.918997	1.07416	0.869308	0.937187	0.904827	0.87434	0.885598	0.842982	0.865341	0.981152	0.918663	0.957574
50.3732	0.813507	0.826066	0.84234	0.954275	0.869568	0.849897	0.933696	1.06516	0.88285	0.922102	0.892412	0.869001	0.865201	0.833562	0.877633	0.974401	0.925636	0.954185
50.613	0.809081	0.822374	0.838638	0.967524	0.87812	0.849024	0.928745	1.03973	0.867638	0.924492	0.880669	0.87576	0.870816	0.826269	0.88397	0.976783	0.910767	0.950449
50.8529	0.804553	0.802843	0.843212	0.957176	0.882571	0.888182	0.920086	1.06006	0.867646	0.942812	0.877748	0.87844	0.876083	0.82889	0.879095	0.971204	0.919257	0.952663
51.0928	0.829156	0.817804	0.819502	0.969863	0.885671	0.844605	0.943829	1.05209	0.879139	0.92196	0.910189	0.877888	0.874124	0.809934	0.884607	0.971072	0.909435	0.946145
51.3327	0.827824	0.816084	0.830114	0.961325	0.886983	0.863892	0.925903	1.04696	0.880358	0.931726	0.888964	0.891105	0.861354	0.796689	0.879546	0.97699	0.926562	0.94221
51.5725	0.824577	0.809316	0.816807	0.954331	0.871247	0.837435	0.914459	1.0771	0.870312	0.938375	0.892966	0.876264	0.842627	0.814475	0.880802	0.968511	0.90692	0.963864
51.8124	0.804768	0.81188	0.828266	0.942161	0.875403	0.840476	0.902853	1.07994	0.880558	0.93284	0.904497	0.91974	0.845761	0.810631	0.895421	0.965249	0.914598	0.965716
52.0523	0.819192	0.834676	0.818986	0.959082	0.884339	0.824268	0.922639	1.04195	0.872942	0.92456	0.920058	0.894571	0.868503	0.812669	0.888571	0.964016	0.901967	0.967349
52.2922	0.809833	0.794357	0.825298	0.945066	0.896422	0.85632	0.913056	1.06572	0.870784	0.936099	0.904383	0.884963	0.855386	0.782094	0.891726	0.970855	0.916236	0.959706
52.532	0.807386	0.793871	0.826013	0.957499	0.875962	0.847554	0.91792	1.04063	0.872372	0.91594	0.916883	0.897646	0.8515	0.800494	0.916864	0.951948	0.930253	0.947465
52.7719	0.811202	0.807509	0.850365	0.949021	0.86757	0.843856	0.932971	1.04503	0.859272	0.92138	0.897886	0.888371	0.868516	0.796462	0.899222	0.955115	0.922169	0.955133
53.0118	0.812627	0.813301	0.841262	0.943434	0.888737	0.850209	0.93383	1.05431	0.845872	0.934457	0.928086	0.879705	0.854404	0.799802	0.917966	0.962866	0.92567	0.960144
53.2516	0.818595	0.799023	0.841736	0.957962	0.891887	0.834894	0.909384	1.0636	0.874352	0.92383	0.924624	0.877431	0.860298	0.808649	0.913126	0.968694	0.907182	0.957879
53.4915	0.8131	0.798491	0.827284	0.952434	0.882776	0.836187	0.918455	1.06534	0.874475	0.921896	0.924434	0.898923	0.866241	0.800925	0.915848	0.965916	0.901463	0.966036
53.7314	0.8168	0.814201	0.840023	0.938451	0.879093	0.836492	0.933248	1.065	0.862069	0.928439	0.927827	0.880775	0.859838	0.788159	0.911797	0.954246	0.908152	0.947421
53.9713	0.821758	0.810486	0.82778	0.946602	0.88201	0.848972	0.929004	1.05577	0.876842	0.928953	0.931195	0.88379	0.859215	0.800182	0.896286	0.943737	0.917479	0.956186
54.2111	0.799253	0.8015	0.846911	0.93256	0.890275	0.848196	0.920241	1.06212	0.876266	0.943858	0.9184	0.875341	0.848897	0.805339	0.896394	0.964678	0.918214	0.961233
54.451	0.797649	0.788898	0.826955	0.956243	0.89711	0.834166	0.918678	1.02891	0.854071	0.91401	0.928046	0.86549	0.849006	0.815554	0.876764	0.965518	0.906783	0.973951
54.6909	0.79299	0.801745	0.830909	0.934288	0.872997	0.845949	0.923869	1.07514	0.857278	0.942121	0.911993	0.874344	0.862764	0.812185	0.886745	0.960504	0.916394	0.947607
54.9308	0.816441	0.78601	0.833546	0.939659	0.881127	0.867798	0.93003	1.08262	0.843198	0.915055	0.911569	0.874965	0.859455	0.81059	0.872996	0.9677	0.90367	0.955281
55.1706	0.804125	0.780833	0.849709	0.951314	0.884783	0.852861	0.902831	1.0542	0.850307	0.937552	0.917715	0.875891	0.874165	0.793649	0.877857	0.966043	0.89434	0.954344
55.4105	0.809378	0.799951	0.83532	0.958693	0.867282	0.86884	0.920888	1.05377	0.837412	0.935992	0.912374	0.870893	0.861795	0.805166	0.87716	0.957995	0.9168	0.957612
55.6504	0.821149	0.809963	0.842255	0.954908	0.892957	0.855325	0.923822	1.05896	0.848996	0.919786	0.916769	0.889855	0.861031	0.822735	0.869838	0.965117	0.902602	0.956543
55.8902	0.805625	0.80851	0.846296	0.967549	0.887765	0.868313	0.901652	1.04164	0.834538	0.934737	0.901073	0.882332	0.865264	0.792161	0.88268	0.956953	0.909318	0.97692
56.1301	0.806421	0.807799	0.843809	0.991756	0.88267	0.875661	0.90918	1.04113	0.826626	0.935138	0.917571	0.868179	0.859563	0.814239	0.864404	0.965287	0.895144	0.952588
56.37	0.810581	0.82358	0.833503	0.967605	0.890789	0.851853	0.903337	1.04054	0.81766	0.92652	0.916098	0.916912	0.854873	0.808141	0.859001	0.947437	0.881431	0.959569
56.6099	0.832543	0.780522	0.856533	0.986334	0.894176	0.869952	0.908852	1.03805	0.840209	0.924369	0.900321	0.85844	0.872024	0.796354	0.87732	0.969091	0.906344	0.946996
56.8497	0.811983	0.810573	0.829037	0.959358	0.881218	0.864818	0.912644	1.05108	0.84509	0.944585	0.891027	0.891123	0.854954	0.804044	0.891961	0.961796	0.898219	0.954177
57.0896	0.820906	0.824936	0.810234	0.948319	0.875131	0.846199	0.903302	1.03021	0.849759	0.942188	0.910128	0.891908	0.852197	0.812625	0.867113	0.96334	0.909025	0.950176
57.3295	0.809074	0.793717	0.82295	0.967158	0.890596	0.848401	0.918384	1.0483	0.839303	0.91674	0.915255	0.874971	0.842306	0.80233	0.874168	0.953801	0.903512	0.966278
57.5693	0.815632	0.815515	0.822864	0.964567	0.876021	0.883418	0.909175	1.02302	0.836816	0.933512	0.888854	0.894018	0.865942	0.815378	0.842942	0.956723	0.90762	0.952378
57.8092	0.818006	0.798005	0.826837	0.974753	0.882259	0.861342	0.894615	1.02702	0.851793	0.938612	0.917852	0.854017	0.862469	0.817975	0.870838	0.945765	0.898202	0.952097
58.0491	0.826364	0.787308	0.810295	0.977422	0.876592	0.865953	0.89319	1.04665	0.853658	0.922352	0.93573	0.872178	0.849319	0.819235	0.848132	0.957751	0.91541	0.958524
58.289	0.851154	0.789108	0.818929	0.955529	0.874005	0.84322	0.892297	1.00254	0.840589	0.937136	0.879487	0.88959	0.848056	0.817174	0.842501	0.954978	0.901054	0.955098
58.5288	0.856438	0.821651	0.81208	0.937642	0.887113	0.867883	0.904441	1.01712	0.841166	0.928704	0.916965	0.870283	0.85024	0.825098	0.861372	0.955216	0.879763	0.954678
58.7687	0.831942	0.8224	0.818086	0.942259	0.876346	0.856842	0.90803	1.00123	0.850898	0.929624	0.897829	0.880473	0.853248	0.818066	0.849501	0.946838	0.895536	0.960309
59.0086	0.841125	0.807708	0.81404	0.944972	0.895257	0.846736	0.907679	1.01895	0.849897	0.932446	0.899435	0.897138	0.866867	0.812228	0.871734	0.956032	0.896087	0.96036
59.2485	0.833899	0.797249	0.805066	0.946168	0.882542	0.865631	0.898127	1.01148	0.846942	0.935157	0.896745	0.887327	0.870106	0.823153	0.868713	0.958235	0.907053	0.955172
59.4883	0.835381	0.792604	0.814963	0.953226	0.884372	0.843318	0.910356	0.997339	0.836882	0.916393	0.914222	0.903786	0.850524	0.801288	0.855712	0.953324	0.883126	0.974601
59.7282	0.836796	0.808428	0.81182	0.950853	0.881782	0.838604	0.918234	0.963551	0.846486	0.924398	0.904267	0.910135	0.853552	0.798398	0.869474	0.955168	0.887589	0.964611
59.9681	0.844193	0.80203	0.814377	0.943061	0.881661	0.843339	0.902131	0.966396	0.851118	0.938745	0.897975	0.899247	0.859702	0.804796	0.849294	0.954031	0.915238	0.950931
60.2079	0.845245	0.806225	0.811395	0.952607	0.888579	0.848106	0.912089	0.966183	0.834772	0.927378	0.879718	0.883583	0.859698	0.794953	0.85066	0.956638	0.897646	0.937435
60.4478	0.846415	0.810736	0.815667	0.949379	0.879346	0.852017	0.932835	0.976967	0.838408	0.929641	0.898996	0.886402	0.844754	0.798288	0.868468	0.954838	0.900918	0.956057
60.6877	0.844558	0.813437	0.809499	0.951486	0.885357	0.859854	0.90782	0.96712	0.840856	0.930264	0.90523	0.88632	0.837438	0.797025	0.846901	0.949946	0.901726	0.95349
60.9276	0.831308	0.801404	0.832063	0.958139	0.877359	0.878678	0.930193	0.982766	0.843821	0.93212	0.898736	0.894327	0.858196	0.800887	0.863675	0.958635	0.887859	0.957752
61.1674	0.817886	0.78865	0.818641	0.945787	0.88178	0.880307	0.923786	0.954476	0.845221	0.948175	0.918324	0.857054	0.86005	0.811973	0.854749	0.935774	0.885539	0.955943
61.4073	0.825212	0.794473	0.807302	0.945296	0.863967	0.874878	0.910717	0.971589	0.844003	0.924492	0.9035	0.882718	0.842633	0.809651	0.843487	0.945675	0.897564	0.950375
61.6472	0.824561	0.818908	0.813921	0.954897	0.887177	0.858485	0.888079	0.970697	0.832553	0.956569	0.913844	0.898401	0.843623	0.804396	0.852919	0.9488	0.888842	0.950325
61.887	0.835434	0.80085	0.823733	0.943184	0.89558	0.859889	0.908598	0.961085	0.867144	0.929945	0.919219	0.872855	0.878577	0.814076	0.840808	0.940027	0.887774	0.95161
62.1269	0.835306	0.79093	0.827447	0.944459	0.894556	0.853495	0.881456	0.952427	0.848842	0.927808	0.902238	0.881848	0.856357	0.798947	0.847663	0.927936	0.87548	0.962041
62.3668	0.821424	0.791483	0.800216	0.937409	0.890545	0.847019	0.879275	0.965188	0.864802	0.924461	0.90619	0.896049	0.851184	0.806599	0.835343	0.938182	0.878456	0.947682
62.6067	0.844716	0.784448	0.822948	0.948129	0.880552	0.872684	0.888729	0.971646	0.86614	0.92807	0.929611	0.889064	0.853804	0.799315	0.867652	0.946996	0.890676	0.954349
62.8465	0.83265	0.810144	0.814855	0.952369	0.882833	0.889312	0.887716	0.97059	0.871539	0.941436	0.904819	0.875481	0.855422	0.788707	0.844767	0.937127	0.8971	0.946376
63.0864	0.845727	0.813658	0.823677	0.958238	0.884647	0.869085	0.88926	0.965952	0.857681	0.945271	0.931611	0.904307	0.863491	0.793685	0.855354	0.946199	0.895033	0.944011
63.3263	0.840473	0.804681	0.815306	0.959191	0.879818	0.886157	0.906004	0.967098	0.85218	0.931614	0.914661	0.876826	0.865888	0.804135	0.857149	0.948261	0.887529	0.942479
63.5662	0.825136	0.822843	0.824387	0.96646	0.876585	0.881715	0.880086	0.976684	0.87096	0.93636	0.923493	0.858549	0.863832	0.809004	0.853932	0.93857	0.876897	0.954341
63.806	0.828255	0.811396	0.838329	0.940566	0.903967	0.867555	0.895199	0.994385	0.841592	0.93313	0.90724	0.88943	0.865666	0.805102	0.84736	0.944734	0.88429	0.943282
64.0459	0.8329	0.837797	0.826067	0.936539	0.879729	0.864645	0.884541	0.974428	0.864721	0.928254	0.922842	0.874147	0.857062	0.814494	0.861493	0.942435	0.887568	0.955874
64.2858	0.851467	0.831619	0.838114	0.931035	0.914335	0.883397	0.916964	0.97202	0.865182	0.926116	0.922457	0.885467	0.859567	0.805911	0.857705	0.932879	0.898414	0.940634
64.5256	0.832675	0.824942	0.825806	0.931662	0.895545	0.88404	0.887149	0.985908	0.866379	0.920633	0.925676	0.888345	0.871558	0.79707	0.828991	0.942882	0.901038	0.952316
64.7655	0.82666	0.833193	0.829862	0.945596	0.892477	0.873481	0.885534	0.980327	0.845712	0.908803	0.916617	0.883046	0.874873	0.788915	0.838751	0.939944	0.887092	0.939633
65.0054	0.831094	0.82777	0.824908	0.932037	0.88245	0.874734	0.882578	0.976243	0.871373	0.951874	0.90152	0.885638	0.854607	0.787797	0.839161	0.941073	0.879565	0.954441
65.2453	0.844548	0.808724	0.827352	0.942727	0.894868	0.895651	0.905386	1.00356	0.852715	0.92529	0.92507	0.896295	0.864487	0.795651	0.844154	0.939912	0.876624	0.948783
65.4851	0.835268	0.850781	0.81684	0.949505	0.897038	0.881944	0.89339	0.976426	0.844003	0.922017	0.901799	0.884228	0.868433	0.778882	0.842111	0.935483	0.881288	0.953808
65.725	0.8249	0.835002	0.813251	0.934663	0.90341	0.877197	0.899864	0.99013	0.863617	0.95391	0.887097	0.903244	0.862384	0.781279	0.821084	0.952112	0.896048	0.947505
65.9649	0.834336	0.832032	0.812929	0.930519	0.881869	0.890224	0.904701	0.98411	0.860315	0.928755	0.883134	0.864175	0.856655	0.774761	0.835585	0.937519	0.891095	0.946804
66.2048	0.821922	0.812897	0.810803	0.915957	0.888556	0.891281	0.908846	0.96863	0.864488	0.936548	0.889601	0.892801	0.849033	0.783188	0.840655	0.936092	0.890203	0.94638
66.4446	0.82334	0.84562	0.806458	0.940678	0.904898	0.883196	0.923687	0.989459	0.867951	0.920682	0.881304	0.876464	0.85361	0.783541	0.819073	0.935585	0.886156	0.9436
66.6845	0.842631	0.818484	0.816133	0.938027	0.891286	0.873244	0.896904	0.989803	0.847704	0.933834	0.900628	0.878407	0.864611	0.789235	0.810743	0.93014	0.89455	0.951383
66.9244	0.835868	0.824388	0.813457	0.921245	0.895565	0.904025	0.89422	1.00094	0.865635	0.9258	0.899865	0.88875	0.877746	0.78726	0.830465	0.937604	0.894653	0.954424
67.1642	0.826527	0.819605	0.813148	0.923638	0.890679	0.885113	0.907148	0.997798	0.852777	0.944392	0.886486	0.870757	0.885869	0.804824	0.81363	0.93634	0.909041	0.9576
67.4041	0.829153	0.82842	0.805969	0.920346	0.892727	0.908168	0.91263	0.983105	0.843708	0.924181	0.900587	0.900442	0.878954	0.810932	0.813624	0.929865	0.892659	0.939327
67.644	0.829617	0.829834	0.807198	0.935403	0.888606	0.890714	0.913157	0.976537	0.854834	0.924041	0.909074	0.906634	0.853985	0.80109	0.809042	0.931467	0.90139	0.952075
67.8839	0.820633	0.840425	0.801221	0.932927	0.890608	0.868929	0.894326	0.960882	0.855357	0.939628	0.869652	0.872751	0.866935	0.826149	0.817153	0.921688	0.908645	0.946381
68.1237	0.830612	0.843102	0.809336	0.937049	0.880654	0.876963	0.894232	0.984731	0.85785	0.939616	0.889302	0.88615	0.844959	0.817059	0.83276	0.935329	0.908552	0.953812
68.3636	0.816085	0.835217	0.791932	0.947565	0.90107	0.851714	0.890644	0.950311	0.855993	0.926764	0.88754	0.917139	0.849994	0.819822	0.833644	0.948238	0.9072	0.950578
68.6035	0.820146	0.834683	0.811771	0.939598	0.899069	0.868877	0.896854	0.998097	0.846194	0.951588	0.879664	0.873282	0.870492	0.833845	0.813102	0.944613	0.900071	0.941562
68.8433	0.829032	0.829106	0.813709	0.947467	0.87142	0.880779	0.897373	0.977529	0.847936	0.919974	0.905656	0.878785	0.851476	0.789506	0.84171	0.937944	0.896958	0.938676
69.0832	0.833006	0.828286	0.812425	0.945128	0.89881	0.87144	0.904727	0.98519	0.846808	0.932767	0.88678	0.874978	0.853087	0.813432	0.822036	0.953284	0.917581	0.936857
69.3231	0.830029	0.826026	0.798546	0.934417	0.888521	0.868411	0.908262	0.982017	0.857735	0.93006	0.886903	0.897881	0.843333	0.821102	0.826535	0.937577	0.904434	0.945269
69.563	0.835021	0.844385	0.802287	0.946027	0.887651	0.885895	0.87771	0.979683	0.875735	0.934138	0.890915	0.893001	0.85871	0.830877	0.846965	0.93297	0.916689	0.931407
69.8028	0.834197	0.822383	0.785591	0.949077	0.904553	0.881889	0.891075	1.00319	0.865336	0.936318	0.878664	0.883816	0.848134	0.821994	0.83809	0.93692	0.906961	0.950347
70.0427	0.819291	0.855035	0.798498	0.945346	0.892187	0.869888	0.878888	0.993579	0.855511	0.930637	0.902425	0.895862	0.847795	0.823036	0.816898	0.949225	0.922415	0.952398
70.2826	0.836236	0.83428	0.780115	0.944716	0.904535	0.898652	0.895806	0.996263	0.85844	0.94178	0.907657	0.893844	0.854175	0.817386	0.820554	0.935669	0.92153	0.944578
70.5224	0.828037	0.84661	0.791761	0.951055	0.884862	0.8709	0.899845	0.981715	0.846262	0.927176	0.904348	0.885132	0.858372	0.79961	0.803173	0.93332	0.91194	0.948846
70.7623	0.841081	0.838205	0.802423	0.929483	0.881481	0.875346	0.876673	0.987173	0.82703	0.924645	0.895399	0.918844	0.8488	0.82134	0.83511	0.943308	0.906405	0.949146
71.0022	0.821333	0.839044	0.804196	0.949178	0.88326	0.870145	0.887239	0.991222	0.842601	0.956229	0.886397	0.868663	0.845338	0.815195	0.814547	0.946662	0.900165	0.940133
71.2421	0.831717	0.816377	0.793272	0.938935	0.892117	0.896123	0.896489	1.00792	0.834166	0.948802	0.882818	0.890062	0.841266	0.831925	0.825935	0.947606	0.904465	0.94999
71.4819	0.813728	0.813493	0.792047	0.926115	0.889034	0.884676	0.900737	0.969628	0.814621	0.937892	0.901246	0.868254	0.832367	0.818816	0.852185	0.929473	0.912453	0.952272
71.7218	0.830137	0.819418	0.811276	0.948607	0.900641	0.890539	0.906315	0.993368	0.823852	0.940991	0.895977	0.876844	0.873154	0.80467	0.828659	0.92895	0.895507	0.942923
71.9617	0.834512	0.801248	0.807478	0.932903	0.882256	0.882525	0.895645	1.00037	0.852592	0.935204	0.87996	0.874566	0.843088	0.842523	0.807	0.932373	0.898784	0.940648
72.2016	0.835441	0.834488	0.80379	0.939337	0.871804	0.877965	0.886285	0.955199	0.85207	0.938859	0.891757	0.895037	0.841326	0.807027	0.828305	0.949462	0.90907	0.92577
72.4414	0.832892	0.829441	0.813419	0.947305	0.886496	0.877127	0.892126	0.994683	0.865812	0.937193	0.905332	0.869418	0.846328	0.815512	0.831653	0.941786	0.908277	0.952362
72.6813	0.829769	0.81893	0.78688	0.945395	0.894788	0.87061	0.883998	0.98483	0.841273	0.958094	0.888468	0.862999	0.871539	0.807086	0.841718	0.947116	0.912482	0.942275
72.9212	0.839996	0.817302	0.818915	0.947373	0.876416	0.870752	0.892348	0.979757	0.854326	0.944818	0.874738	0.873595	0.854132	0.809808	0.818289	0.935948	0.904004	0.937049
73.161	0.833345	0.832361	0.825378	0.939573	0.882524	0.850528	0.885009	0.988233	0.850028	0.933654	0.922207	0.87447	0.881387	0.804484	0.820787	0.941841	0.896777	0.948017
73.4009	0.82557	0.839932	0.811394	0.931325	0.891458	0.864233	0.882905	0.979889	0.832663	0.946455	0.897604	0.883782	0.871574	0.81966	0.81861	0.949926	0.885325	0.921033
73.6408	0.834418	0.849108	0.824818	0.942733	0.885228	0.873796	0.892989	0.985246	0.85644	0.945733	0.872491	0.883129	0.886064	0.813613	0.827842	0.958713	0.897736	0.936486
73.8807	0.838542	0.856968	0.838261	0.933939	0.883885	0.861183	0.884424	0.958015	0.855294	0.94264	0.882794	0.887112	0.87815	0.830937	0.824686	0.949174	0.91422	0.929398
74.1205	0.844737	0.868772	0.82218	0.941939	0.887228	0.862994	0.88189	0.977615	0.867106	0.934873	0.876604	0.879196	0.874445	0.830052	0.819741	0.943263	0.894424	0.938452
74.3604	0.842557	0.854536	0.819519	0.950097	0.883813	0.880829	0.887263	0.996454	0.860944	0.93448	0.887289	0.901725	0.852465	0.831905	0.82719	0.94764	0.908576	0.942085
74.6003	0.846409	0.854562	0.810661	0.955214	0.895878	0.868907	0.883483	1.00289	0.863998	0.963404	0.887661	0.898694	0.850438	0.828542	0.830165	0.955524	0.90014	0.948789
74.8401	0.837025	0.861836	0.838752	0.941651	0.878921	0.863672	0.886468	0.994584	0.871548	0.929617	0.881741	0.881869	0.851824	0.844959	0.800618	0.941344	0.911332	0.933648
75.08	0.829909	0.850834	0.816563	0.946625	0.899836	0.859867	0.886636	0.963269	0.875347	0.931315	0.888279	0.900155	0.855423	0.839312	0.803332	0.952142	0.90445	0.940659
75.3199	0.840114	0.857492	0.825647	0.950521	0.895126	0.849898	0.876649	0.980451	0.868273	0.94154	0.897672	0.883383	0.845854	0.827751	0.80423	0.95023	0.901894	0.940141
75.5598	0.852963	0.856338	0.828689	0.942711	0.890738	0.876464	0.88444	0.991036	0.863907	0.945606	0.870135	0.899194	0.854149	0.844547	0.819051	0.937046	0.906319	0.946934
75.7996	0.846839	0.845508	0.843256	0.946317	0.881453	0.868292	0.88194	1.00473	0.863967	0.931364	0.872112	0.862452	0.845661	0.835223	0.825657	0.947714	0.886193	0.946864
76.0395	0.826163	0.859666	0.83407	0.945664	0.897468	0.876838	0.866459	0.986203	0.873621	0.954801	0.869207	0.885733	0.848129	0.839163	0.816297	0.960363	0.892926	0.949398
76.2794	0.832211	0.847149	0.863735	0.929352	0.905001	0.878795	0.870142	0.972229	0.868039	0.96877	0.897554	0.878305	0.841035	0.833185	0.834195	0.941445	0.902579	0.940539
76.5193	0.825516	0.869424	0.848011	0.924826	0.880273	0.870831	0.883894	0.987276	0.850838	0.954066	0.869562	0.888235	0.851739	0.817323	0.816195	0.945327	0.894348	0.945059
76.7591	0.820905	0.865643	0.832058	0.952271	0.879871	0.877986	0.865398	0.970971	0.885749	0.942534	0.892975	0.915153	0.865724	0.825586	0.851169	0.960552	0.898467	0.935766
76.999	0.841981	0.836296	0.828938	0.956513	0.900367	0.901502	0.848405	0.990969	0.860611	0.939169	0.889717	0.889565	0.840627	0.834251	0.838766	0.946152	0.891285	0.94021
77.2389	0.835814	0.831653	0.805236	0.955643	0.888513	0.880629	0.89362	0.972298	0.864398	0.931485	0.903903	0.876694	0.831657	0.826044	0.842694	0.959889	0.909239	0.94461
77.4787	0.839525	0.824487	0.796325	0.951222	0.900298	0.878122	0.860584	0.983338	0.874441	0.937265	0.881346	0.875738	0.847827	0.83549	0.827306	0.940654	0.899114	0.941981
77.7186	0.840378	0.818749	0.806669	0.959265	0.888981	0.895331	0.870421	0.963767	0.863001	0.949959	0.889586	0.877955	0.855298	0.804089	0.821317	0.95737	0.891677	0.950721
77.9585	0.817021	0.834354	0.780176	0.945863	0.904931	0.882937	0.867092	0.982019	0.864745	0.955453	0.866248	0.889847	0.851782	0.825183	0.842966	0.954901	0.906052	0.935766
78.1984	0.83516	0.827571	0.793202	0.951211	0.888528	0.886665	0.866939	0.961876	0.856694	0.951367	0.902601	0.843777	0.847958	0.820949	0.832414	0.952405	0.895937	0.931495
78.4382	0.832204	0.80666	0.815749	0.957377	0.878723	0.879411	0.877088	0.960779	0.872348	0.949839	0.895744	0.880537	0.845271	0.82646	0.832131	0.949438	0.895715	0.943712
78.6781	0.827652	0.833139	0.81843	0.959946	0.884966	0.905496	0.889415	0.940273	0.8602	0.95463	0.892772	0.876788	0.842485	0.818121	0.833696	0.944542	0.88594	0.936873
78.918	0.846838	0.823828	0.783442	0.944898	0.875143	0.882706	0.864438	0.956207	0.85786	0.952288	0.893828	0.879296	0.859583	0.834932	0.841612	0.959612	0.893535	0.946897
79.1579	0.826717	0.813994	0.816022	0.937379	0.915677	0.877222	0.879244	0.956185	0.865871	0.93107	0.899286	0.882212	0.843031	0.832386	0.816617	0.947202	0.895843	0.945307
79.3977	0.845305	0.817438	0.806488	0.945867	0.907782	0.901779	0.881261	0.955034	0.868063	0.9443	0.898934	0.860899	0.833619	0.825057	0.825762	0.945373	0.897269	0.938345
79.6376	0.832818	0.827844	0.799036	0.959701	0.908254	0.86278	0.883103	0.946284	0.860895	0.928301	0.906992	0.872751	0.825412	0.825044	0.829425	0.945795	0.894633	0.934507
79.8775	0.834377	0.838795	0.79928	0.962352	0.886782	0.900242	0.888122	0.915995	0.854453	0.965728	0.907963	0.875282	0.841404	0.83522	0.831114	0.941354	0.888063	0.952808
80.1173	0.82992	0.813132	0.797185	0.946496	0.892767	0.867469	0.874804	0.921958	0.877387	0.960248	0.904766	0.874105	0.844227	0.82793	0.830628	0.932242	0.910096	0.946506
80.3572	0.823977	0.846093	0.776224	0.951241	0.893305	0.897729	0.877257	0.946586	0.86646	0.945872	0.90812	0.855126	0.853516	0.836304	0.823226	0.944277	0.89611	0.93451
80.5971	0.839375	0.843495	0.750078	0.957915	0.887316	0.882603	0.884611	0.96142	0.856024	0.970202	0.915795	0.881356	0.862805	0.84351	0.828791	0.957453	0.906823	0.935824
80.837	0.835991	0.836805	0.744807	0.945834	0.898587	0.894382	0.881297	0.936282	0.861786	0.957577	0.914648	0.847688	0.839236	0.838065	0.818047	0.95585	0.896149	0.943516
81.0768	0.805492	0.831142	0.757772	0.945663	0.887751	0.873149	0.893961	0.957947	0.868947	0.946384	0.914606	0.891164	0.853656	0.840236	0.842335	0.937509	0.899199	0.933799
81.3167	0.838518	0.814616	0.767916	0.952909	0.889949	0.860478	0.895538	0.971581	0.846634	0.973043	0.906454	0.878572	0.846408	0.828977	0.832717	0.949806	0.903221	0.932386
81.5566	0.82447	0.843073	0.778279	0.953783	0.892371	0.874322	0.892132	0.950793	0.852519	0.958522	0.892216	0.869107	0.850092	0.827797	0.812983	0.946491	0.896896	0.93226
81.7964	0.809466	0.835547	0.776537	0.989392	0.888721	0.868735	0.904582	0.956562	0.873834	0.944983	0.914724	0.88213	0.857333	0.839644	0.821368	0.952791	0.883673	0.931878
82.0363	0.819794	0.843646	0.790784	0.958818	0.888497	0.874451	0.897027	0.934951	0.851467	0.973972	0.923102	0.874366	0.858635	0.838222	0.830732	0.944905	0.892828	0.937832
82.2762	0.822322	0.839072	0.785495	0.966156	0.888849	0.87824	0.889693	0.933905	0.854333	0.950974	0.904117	0.88411	0.85057	0.839436	0.827588	0.950429	0.883412	0.939182
82.5161	0.815994	0.827913	0.784161	0.971733	0.890674	0.861639	0.88955	0.94103	0.863923	0.955633	0.935604	0.900457	0.845567	0.841941	0.833597	0.946775	0.888927	0.93736
82.7559	0.814076	0.81364	0.780361	0.954131	0.892142	0.874064	0.898103	0.95563	0.860329	0.953472	0.896728	0.890494	0.827693	0.837246	0.835006	0.943711	0.879096	0.93407
82.9958	0.810884	0.823216	0.783284	0.944442	0.890609	0.887785	0.88802	0.92904	0.867559	0.944857	0.897727	0.870855	0.843724	0.847741	0.823329	0.938902	0.893994	0.932908
83.2357	0.81801	0.826286	0.79326	0.963949	0.908046	0.883835	0.89367	0.951247	0.860245	0.951481	0.894496	0.877505	0.843403	0.83876	0.835488	0.95256	0.888792	0.923914
83.4756	0.804783	0.817208	0.761892	0.953043	0.896569	0.881169	0.895264	0.978513	0.859348	0.947315	0.876901	0.884907	0.840655	0.84984	0.81929	0.950549	0.893686	0.937717
83.7154	0.829987	0.817211	0.771125	0.959548	0.877779	0.885858	0.912324	0.981414	0.861428	0.95485	0.888625	0.867522	0.834604	0.852193	0.832774	0.953596	0.888249	0.929511

## Sheet: Supplementary Figure 3
Supplementary Figure 3c, Fluorescence recovery after photobleaching
Raw fluorescence intensity of bleached region first normalized to a control region in an unbleached condensate, then normalized to the pre-bleached intensity (the average of the last 10 frames prebleach) in the region of interest.
Time (s)	NP +VP35									NP△(500-739) +VP35
0	1.01741	1.03615	1.0455	1.01102	0.98632	0.995543	0.993657	1.00581	1.01305	1.02266	1.01172	1.01682	1.01168	0.969393	1.0047	1.01604	0.984833	1.0091
0.2572	1.00215	1.0241	1.0353	1.01452	0.998145	0.992066	1.00946	1.02419	1.00139	1.00707	0.983931	1.01735	1.01178	0.99023	1.0102	0.981755	1.01493	0.980363
0.5144	0.9951	1.02491	1.05633	0.997356	0.990334	1.01332	0.978795	1.02558	1.02492	0.997299	0.986611	1.03249	1.00886	0.98605	1.02835	0.999766	0.979904	0.960618
0.7716	1.00819	1.04748	1.04769	1.00063	1.01453	1.03454	0.993184	0.998851	1.01241	1.00014	0.970552	1.01725	1.00959	0.984672	1.01079	1.02679	0.998963	1.00644
1.0288	0.979637	1.01682	1.04818	0.992834	1.01336	0.99464	1.00303	0.998736	0.99775	1.00148	0.979674	1.0108	0.990156	0.992894	1.00859	1.01011	1.00772	1.01221
1.286	1.00483	1.01296	1.01774	1.03013	0.981125	0.981906	1.0059	1.02024	0.996717	1.01116	1.01804	0.997373	0.986534	0.974646	1.01168	1.0141	0.995064	1.01349
1.5433	0.983919	1.03262	1.01591	0.99828	0.982093	1.01612	0.972113	0.994513	0.984765	0.985739	0.987419	1.03629	1.00438	0.996274	0.986544	1.00542	1.01374	1.03985
1.8005	0.992203	1.02855	1.02292	1.01021	1.00165	0.999614	0.993461	1.01063	0.990459	1.00959	0.968199	1.01989	1.00653	1.01919	0.987035	1.00004	0.992216	0.987112
2.0577	0.987385	1.01441	1.01388	1.01287	0.990776	1.00079	0.968365	1.02267	0.980545	0.99509	0.997507	1.0226	1.03162	1.02627	1.01823	0.997424	0.995784	1.0193
2.3149	0.974908	1.00962	1.00678	1.00297	0.984803	1.02181	0.987234	1.00079	1.00006	1.01118	0.976659	1.01423	1.01277	1.00642	0.973011	1.02036	0.993036	0.991834
2.5721	1.00894	1.00105	0.986933	0.981438	0.993956	0.97392	0.98958	0.998457	1.01106	1.00204	1.00244	0.999474	1.01829	0.963957	0.991323	1.00714	1.01957	1.00823
2.8293	0.996752	1.02228	0.986226	0.984585	1.00368	1.01703	1.01468	0.999489	1.00535	0.977055	1.01758	0.997902	1.00436	1.02891	0.989564	0.981279	1.01248	0.998433
3.0865	1.01291	1.00346	1.01391	0.992782	0.996736	0.988809	0.997696	0.99459	0.99837	0.973452	1.02897	0.973965	0.986779	0.967247	0.993559	1.00431	0.998588	0.991049
3.3437	1.02183	1.00807	0.966548	0.994827	1.00102	1.00074	1.0088	0.993241	1.01178	0.982406	1.01869	1.01297	1.02527	0.98924	0.992336	0.9905	0.993945	1.02063
3.6009	1.01713	0.975946	0.98283	1.01142	0.981212	0.990182	1.01079	1.0142	0.992531	1.04122	0.989819	1.00164	0.979288	1.00808	0.988061	0.984571	0.995271	0.999763
3.8581	0.973853	0.992424	0.986146	1.01078	0.99526	1.02025	1.00169	0.992593	1.00945	0.990578	0.970442	1.00419	0.969825	1.0052	1.00418	0.997953	1.00584	0.988752
4.1153	0.976951	0.996434	1.01713	0.993949	1.0039	0.99842	0.999407	0.997306	0.976434	1.00986	0.999321	0.994176	1.01155	0.998415	1.00775	1.00099	1.02839	1.00253
4.3725	0.97535	0.986115	1.02457	1.0104	1.01603	1.01815	0.98809	1.01385	0.99321	0.982703	1.00184	1.00008	1.00184	1.02627	1.022	0.997965	0.97354	0.995355
4.6298	1.01292	1.0068	1.02314	1.0239	1.00428	1.00986	0.997158	1.01344	0.998284	1.02024	0.978168	1.00127	1.01696	1.00612	1.01753	1.02296	1.01321	1.0088
4.887	1.00336	1.00742	1.01257	0.995927	1.00393	0.982623	0.992112	0.982837	1.00353	1.02044	0.992724	1.01433	0.985839	1.00656	0.993696	1.01234	0.959159	0.986456
5.1442	0.373821	0.367978	0.390289	0.377696	0.258138	0.279183	0.240475	0.274454	0.313803	0.302919	0.27732	0.282984	0.248824	0.172419	0.217421	0.253638	0.251875	0.24008
5.4014	0.260282	0.273751	0.279185	0.259892	0.17143	0.18367	0.155178	0.181218	0.226388	0.191615	0.179163	0.192503	0.160539	0.0944616	0.130102	0.151526	0.153821	0.147681
5.6586	0.218319	0.214521	0.216895	0.206483	0.141219	0.146888	0.129437	0.146344	0.176206	0.150655	0.154525	0.159829	0.129096	0.0794699	0.0993953	0.132319	0.124023	0.123312
5.9158	0.178708	0.189994	0.185074	0.177779	0.118147	0.172955	0.139043	0.114719	0.150634	0.126537	0.124478	0.132975	0.12072	0.0903018	0.107221	0.139015	0.128369	0.122166
6.173	0.188901	0.198126	0.17116	0.166737	0.127288	0.186295	0.157562	0.149803	0.129576	0.142612	0.13188	0.13963	0.117681	0.101922	0.117744	0.146678	0.135187	0.135572
6.4302	0.196301	0.159494	0.154858	0.141054	0.147298	0.19574	0.175026	0.170842	0.143899	0.138845	0.141596	0.155978	0.119712	0.112656	0.132085	0.168458	0.149157	0.147693
6.6874	0.21923	0.137438	0.16851	0.141736	0.149231	0.227207	0.189212	0.182682	0.164592	0.152237	0.141152	0.15752	0.13848	0.120392	0.145479	0.174295	0.164371	0.171597
6.9446	0.22291	0.141217	0.180717	0.151829	0.165391	0.25221	0.203206	0.200062	0.178308	0.163448	0.150102	0.169863	0.139477	0.129198	0.162914	0.186688	0.171098	0.175117
7.2018	0.229556	0.16468	0.197496	0.164161	0.177426	0.269498	0.211721	0.225465	0.200501	0.163317	0.162432	0.181354	0.146793	0.146258	0.171615	0.198182	0.190572	0.184081
7.4591	0.248142	0.161549	0.208755	0.178444	0.178218	0.281023	0.229224	0.238257	0.208908	0.173647	0.1768	0.190318	0.155113	0.153168	0.180612	0.203472	0.203866	0.187243
7.7163	0.261817	0.180024	0.211979	0.175771	0.200213	0.285399	0.253326	0.25798	0.242885	0.192583	0.18223	0.204989	0.170911	0.159333	0.190532	0.227875	0.207983	0.195798
7.9735	0.278244	0.19218	0.228052	0.185694	0.201291	0.323402	0.273092	0.270442	0.233302	0.191604	0.183582	0.202187	0.174509	0.16812	0.199735	0.221635	0.222712	0.210544
8.2307	0.295676	0.202581	0.243466	0.198475	0.208481	0.323547	0.273667	0.279815	0.252014	0.204071	0.195564	0.218652	0.192726	0.186662	0.209063	0.246779	0.230394	0.225537
8.4879	0.311066	0.20266	0.238805	0.207521	0.222258	0.341398	0.278329	0.297009	0.26741	0.205629	0.209645	0.223035	0.19079	0.178713	0.217038	0.243916	0.236835	0.225534
8.7451	0.31232	0.215906	0.259706	0.218885	0.226	0.355481	0.300991	0.312066	0.284166	0.215163	0.214479	0.229492	0.208	0.188071	0.224084	0.279121	0.254378	0.235128
9.0023	0.337264	0.223026	0.262909	0.216845	0.242964	0.354941	0.307204	0.325992	0.281738	0.225617	0.21863	0.23844	0.220319	0.209935	0.238537	0.281232	0.251972	0.247713
9.2595	0.324527	0.237929	0.279173	0.222349	0.251707	0.380147	0.323951	0.343436	0.299076	0.228622	0.226445	0.251727	0.214817	0.214686	0.235608	0.286	0.258039	0.253872
9.5167	0.352042	0.249915	0.278639	0.245298	0.265751	0.37343	0.341798	0.348012	0.299735	0.235027	0.243503	0.257628	0.229803	0.219121	0.238902	0.282064	0.279716	0.266178
9.7739	0.350556	0.256276	0.283394	0.246221	0.269412	0.392389	0.332192	0.356374	0.313589	0.24171	0.244642	0.258032	0.22626	0.227013	0.257645	0.2881	0.28444	0.276857
10.0311	0.372538	0.258558	0.310576	0.262708	0.269053	0.411206	0.362465	0.37042	0.322828	0.248059	0.255955	0.26172	0.234188	0.246367	0.27477	0.30707	0.291747	0.297366
10.2883	0.386094	0.268099	0.310004	0.258704	0.272817	0.416102	0.34416	0.389917	0.334636	0.256381	0.261179	0.275842	0.23637	0.240062	0.263837	0.313737	0.306823	0.292149
10.5456	0.38339	0.271387	0.306605	0.274009	0.296747	0.415009	0.364681	0.375822	0.344928	0.25413	0.258617	0.279931	0.247796	0.235156	0.293857	0.31864	0.315433	0.291161
10.8028	0.395862	0.285242	0.318495	0.274771	0.301375	0.434693	0.372767	0.397796	0.361571	0.267592	0.275136	0.279525	0.249482	0.264886	0.278709	0.338216	0.32772	0.300222
11.06	0.403677	0.300274	0.332412	0.284829	0.308081	0.446165	0.398728	0.404887	0.353784	0.273769	0.283356	0.302626	0.248004	0.262259	0.298134	0.355746	0.339799	0.299636
11.3172	0.39967	0.295565	0.337867	0.282197	0.317668	0.454806	0.392516	0.409695	0.358725	0.288197	0.282992	0.300516	0.260356	0.256702	0.30785	0.366511	0.33393	0.316567
11.5744	0.413291	0.301953	0.337802	0.291776	0.317603	0.448874	0.403417	0.429754	0.370864	0.298149	0.290821	0.307891	0.271206	0.283269	0.315332	0.355734	0.362443	0.337977
11.8316	0.440346	0.299905	0.341624	0.310223	0.33343	0.469051	0.413932	0.439033	0.380549	0.298796	0.299765	0.29089	0.271314	0.277094	0.313103	0.352233	0.364372	0.341859
12.0888	0.442019	0.314554	0.356534	0.317952	0.325052	0.467705	0.418694	0.450652	0.395512	0.296944	0.307002	0.325435	0.279249	0.288259	0.328206	0.357139	0.358226	0.355474
12.346	0.460108	0.335532	0.369788	0.327586	0.341145	0.493019	0.421161	0.4514	0.392408	0.312494	0.310084	0.306092	0.279315	0.283591	0.334188	0.396955	0.379478	0.349017
12.6032	0.45357	0.327431	0.367502	0.329375	0.343786	0.496503	0.420346	0.450377	0.391597	0.321202	0.329133	0.310916	0.295451	0.302092	0.325577	0.38667	0.385015	0.368004
12.8604	0.437424	0.331913	0.366944	0.334743	0.352183	0.4951	0.422407	0.460725	0.409013	0.326006	0.30852	0.332795	0.287301	0.314931	0.338037	0.406169	0.391969	0.360539
13.1176	0.445925	0.333965	0.386057	0.331469	0.358325	0.505755	0.44342	0.474788	0.414962	0.329824	0.333843	0.338214	0.306443	0.298	0.356975	0.389319	0.397802	0.369969
13.3749	0.468294	0.333357	0.384959	0.346901	0.349914	0.504985	0.447309	0.484558	0.415576	0.336324	0.337968	0.339345	0.292135	0.317086	0.373851	0.415534	0.40365	0.375882
13.6321	0.46656	0.332022	0.391122	0.355648	0.362725	0.507194	0.448469	0.493373	0.429031	0.346721	0.342682	0.358097	0.313717	0.32283	0.367243	0.406759	0.428773	0.383435
13.8893	0.485227	0.356394	0.392017	0.354036	0.37007	0.530154	0.464565	0.496508	0.424642	0.335445	0.356607	0.355499	0.303636	0.32165	0.374125	0.412793	0.409994	0.38104
14.1465	0.487862	0.345476	0.398812	0.349853	0.378792	0.525191	0.467651	0.512863	0.430872	0.347046	0.356719	0.368291	0.307286	0.340964	0.368202	0.431923	0.406521	0.395406
14.4037	0.479734	0.365273	0.417001	0.360608	0.388968	0.52029	0.458532	0.514975	0.438486	0.364491	0.361823	0.366036	0.324113	0.337052	0.38029	0.439471	0.407073	0.382018
14.6609	0.511725	0.364155	0.422088	0.361048	0.378105	0.529158	0.450796	0.52004	0.446001	0.382058	0.353315	0.374887	0.336292	0.348327	0.384902	0.442988	0.451198	0.421936
14.9181	0.495111	0.357692	0.43154	0.379617	0.395073	0.54538	0.449654	0.508076	0.452487	0.37448	0.363851	0.387241	0.334299	0.346103	0.38762	0.433843	0.438376	0.40581
15.1753	0.491075	0.374886	0.425671	0.374994	0.404134	0.543745	0.475973	0.51541	0.465258	0.375311	0.369538	0.369032	0.332751	0.356282	0.388772	0.446591	0.422895	0.416105
15.4325	0.505015	0.377761	0.436969	0.396333	0.415735	0.538361	0.466383	0.512197	0.463235	0.370568	0.378899	0.390877	0.335443	0.346315	0.396298	0.45536	0.438462	0.425454
15.6897	0.520466	0.374126	0.448271	0.388251	0.415622	0.559703	0.471269	0.53035	0.449421	0.398106	0.390914	0.406221	0.348874	0.366961	0.412074	0.464562	0.437089	0.413689
15.9469	0.513365	0.372346	0.449404	0.390663	0.409542	0.576619	0.482337	0.531216	0.475148	0.407097	0.402006	0.415803	0.335413	0.367373	0.4118	0.473655	0.437501	0.42559
16.2041	0.538865	0.386122	0.456903	0.39863	0.417158	0.572575	0.484023	0.535385	0.490765	0.398823	0.39946	0.433162	0.348677	0.364456	0.41305	0.471755	0.446947	0.412735
16.4614	0.512864	0.395429	0.461308	0.412439	0.413561	0.564631	0.488436	0.553386	0.498731	0.396204	0.42177	0.413582	0.357741	0.378838	0.426987	0.461927	0.478531	0.426009
16.7186	0.529765	0.391188	0.464217	0.419695	0.433298	0.57981	0.491353	0.544728	0.494258	0.408952	0.406081	0.430623	0.355871	0.38619	0.44735	0.487205	0.464285	0.434769
16.9758	0.549125	0.401461	0.479456	0.427488	0.436697	0.572616	0.495834	0.559775	0.507411	0.411537	0.401502	0.422881	0.362241	0.3817	0.446746	0.467981	0.451071	0.444673
17.233	0.547015	0.392969	0.476134	0.429966	0.436277	0.585731	0.500454	0.55632	0.496816	0.427865	0.420252	0.44464	0.361193	0.4014	0.411224	0.474733	0.457101	0.458203
17.4902	0.558129	0.402861	0.496028	0.436951	0.444155	0.581311	0.504825	0.578769	0.49023	0.414522	0.423117	0.437726	0.375036	0.402236	0.428201	0.466522	0.468362	0.440331
17.7474	0.552117	0.415575	0.483394	0.428174	0.448559	0.599274	0.513392	0.564345	0.507605	0.433121	0.433078	0.458302	0.371128	0.390561	0.44291	0.485371	0.468931	0.45969
18.0046	0.5717	0.414638	0.48664	0.457485	0.449729	0.5943	0.514385	0.588082	0.516612	0.44367	0.435593	0.450874	0.363766	0.409638	0.46381	0.513368	0.500217	0.437023
18.2618	0.567339	0.421052	0.505846	0.451669	0.443385	0.587483	0.520372	0.577132	0.518611	0.437181	0.441764	0.446514	0.370912	0.419899	0.452454	0.503262	0.476403	0.446186
18.519	0.588195	0.424896	0.508227	0.455967	0.449927	0.595862	0.496377	0.589279	0.523527	0.456541	0.430038	0.451115	0.372395	0.396053	0.467614	0.50542	0.472919	0.480496
18.7762	0.579769	0.429336	0.504009	0.460153	0.464633	0.600779	0.532141	0.589809	0.532774	0.450228	0.444337	0.446786	0.375007	0.404468	0.462662	0.514423	0.506786	0.466165
19.0334	0.565663	0.433948	0.515655	0.455918	0.458486	0.598055	0.52746	0.595127	0.528507	0.452841	0.456768	0.462254	0.377242	0.42977	0.463634	0.501113	0.489072	0.501541
19.2907	0.58127	0.427423	0.507785	0.455524	0.47015	0.604106	0.521825	0.595301	0.551042	0.454684	0.457755	0.483547	0.402473	0.43196	0.458651	0.504006	0.499271	0.469147
19.5479	0.581322	0.440448	0.501938	0.470128	0.463718	0.619692	0.545171	0.590976	0.530943	0.480559	0.450179	0.471436	0.38877	0.440783	0.482295	0.51453	0.505584	0.482801
19.8051	0.596533	0.427504	0.509843	0.481111	0.480068	0.594249	0.551606	0.599325	0.54354	0.465726	0.46137	0.471869	0.38708	0.426302	0.475969	0.53309	0.506155	0.477044
20.0623	0.605568	0.435423	0.519085	0.473742	0.474093	0.613761	0.528245	0.603018	0.53793	0.472897	0.465259	0.479195	0.405359	0.43754	0.481264	0.531238	0.522825	0.478833
20.3195	0.592995	0.441745	0.533957	0.478571	0.495933	0.635691	0.545887	0.603942	0.537632	0.459986	0.479799	0.459994	0.414771	0.451378	0.482521	0.542037	0.513761	0.503207
20.5767	0.590779	0.463608	0.522955	0.48002	0.476022	0.632515	0.54567	0.623197	0.547861	0.474924	0.490676	0.464047	0.407731	0.435906	0.491906	0.538247	0.517905	0.490274
20.8339	0.59205	0.445109	0.538201	0.482903	0.489427	0.618226	0.546575	0.608139	0.551764	0.47534	0.467668	0.478306	0.423061	0.451161	0.490353	0.550928	0.521504	0.490521
21.0911	0.578505	0.456625	0.523137	0.494558	0.486872	0.6304	0.560693	0.630235	0.559002	0.467651	0.491097	0.486577	0.413443	0.44309	0.495677	0.536392	0.522858	0.509391
21.3483	0.599967	0.461014	0.53925	0.493739	0.477397	0.638423	0.568459	0.64086	0.550878	0.460063	0.479484	0.484714	0.429992	0.45663	0.508775	0.552887	0.522854	0.520769
21.6055	0.585766	0.457986	0.533135	0.484206	0.496323	0.639205	0.564046	0.625	0.557333	0.461847	0.473553	0.474674	0.438259	0.441808	0.500393	0.546887	0.510406	0.489728
21.8627	0.614835	0.476296	0.555942	0.501476	0.5114	0.630657	0.557218	0.62092	0.600245	0.464044	0.474286	0.490846	0.459741	0.468157	0.505344	0.558281	0.526679	0.51084
22.1199	0.603846	0.462442	0.557512	0.505579	0.497818	0.641185	0.571182	0.621389	0.563357	0.50592	0.50612	0.487604	0.457596	0.468269	0.513751	0.54185	0.534099	0.501254
22.3772	0.607948	0.471598	0.560893	0.508985	0.503359	0.639059	0.566036	0.623876	0.568903	0.482931	0.507147	0.504222	0.459347	0.464925	0.508468	0.557849	0.533357	0.521836
22.6344	0.605051	0.483992	0.575306	0.504623	0.507901	0.63182	0.577751	0.642548	0.587211	0.485657	0.496004	0.488314	0.436709	0.464291	0.505831	0.5502	0.529345	0.520316
22.8916	0.623973	0.471991	0.573975	0.505616	0.526945	0.650121	0.58243	0.640151	0.569138	0.486245	0.497464	0.498445	0.458797	0.465678	0.532286	0.538539	0.534192	0.517605
23.1488	0.615125	0.479615	0.57368	0.52179	0.503097	0.64643	0.561334	0.640782	0.589268	0.49434	0.517534	0.494363	0.461948	0.480893	0.530407	0.576117	0.528006	0.536527
23.406	0.616491	0.496154	0.57854	0.530449	0.511477	0.654914	0.577157	0.651649	0.592143	0.503758	0.517608	0.527845	0.466635	0.466269	0.517765	0.583899	0.544921	0.522235
23.6632	0.622138	0.4796	0.587501	0.521216	0.50702	0.655413	0.572919	0.642919	0.604821	0.482911	0.527245	0.516084	0.481443	0.490644	0.523997	0.592724	0.542317	0.507649
23.9204	0.634245	0.482061	0.59025	0.514187	0.530897	0.663788	0.568674	0.629562	0.613775	0.513885	0.527657	0.512734	0.4858	0.506074	0.521039	0.569128	0.542411	0.547705
24.1776	0.626948	0.487683	0.629157	0.519337	0.519666	0.653991	0.586285	0.64733	0.60829	0.508309	0.530976	0.530686	0.473777	0.478271	0.522088	0.578926	0.547534	0.511675
24.4348	0.626277	0.492412	0.622238	0.531943	0.511471	0.644496	0.58857	0.673044	0.625733	0.50986	0.544207	0.538107	0.490436	0.496767	0.552721	0.582462	0.538275	0.525852
24.692	0.6356	0.48281	0.612626	0.538112	0.531332	0.667466	0.613131	0.649113	0.605024	0.511614	0.533753	0.533181	0.490543	0.48898	0.53766	0.599689	0.533778	0.509361
24.9492	0.638751	0.509719	0.624364	0.521151	0.514219	0.65602	0.608054	0.657503	0.6084	0.527995	0.556302	0.52097	0.479018	0.50639	0.54582	0.583111	0.569242	0.537113
25.2065	0.63107	0.50717	0.604194	0.542099	0.535696	0.653925	0.618199	0.635127	0.625129	0.533186	0.539974	0.535525	0.491038	0.495431	0.540442	0.615135	0.549931	0.558834
25.4637	0.640586	0.494159	0.619516	0.546771	0.538456	0.663068	0.617129	0.655441	0.61596	0.502945	0.553446	0.524603	0.476845	0.520773	0.555108	0.599949	0.563019	0.563791
25.7209	0.635713	0.503098	0.625277	0.531583	0.529128	0.673356	0.616043	0.65449	0.614152	0.544516	0.556854	0.5258	0.508592	0.51937	0.556036	0.611303	0.536357	0.530378
25.9781	0.649698	0.501726	0.612246	0.55642	0.540576	0.654824	0.609053	0.639354	0.620628	0.536991	0.546493	0.529784	0.493217	0.5042	0.562917	0.60994	0.570752	0.57901
26.2353	0.651509	0.508074	0.621641	0.555404	0.545203	0.673418	0.622645	0.673361	0.629914	0.55767	0.567604	0.534364	0.51242	0.518614	0.566578	0.647968	0.553595	0.533929
26.4925	0.652431	0.518286	0.641563	0.552444	0.55976	0.669956	0.601024	0.66881	0.620521	0.533258	0.555524	0.527196	0.502664	0.504118	0.545491	0.632775	0.558323	0.557432
26.7497	0.622813	0.509003	0.614089	0.558125	0.558877	0.679162	0.614625	0.674317	0.617215	0.548594	0.540946	0.566142	0.500002	0.516952	0.577587	0.601431	0.556343	0.560626
27.0069	0.624267	0.53214	0.629035	0.564595	0.550285	0.669951	0.620223	0.691613	0.64531	0.543602	0.566386	0.5647	0.519795	0.534537	0.570498	0.627213	0.575985	0.551068
27.2641	0.629608	0.525085	0.635051	0.565018	0.556134	0.683624	0.642785	0.689234	0.615865	0.569624	0.55554	0.551891	0.502601	0.501688	0.547966	0.604467	0.586982	0.541166
27.5213	0.638052	0.499557	0.630558	0.567692	0.551534	0.667352	0.619945	0.671481	0.636995	0.569657	0.568883	0.552827	0.505487	0.539841	0.56769	0.633764	0.590753	0.557966
27.7785	0.635552	0.523778	0.631466	0.563668	0.556772	0.660688	0.63578	0.678465	0.644948	0.568756	0.555076	0.544614	0.508044	0.536825	0.57743	0.632181	0.582079	0.560436
28.0357	0.657634	0.519235	0.653567	0.576774	0.557469	0.671197	0.617661	0.660849	0.630969	0.56727	0.561804	0.560862	0.512036	0.529792	0.557223	0.620584	0.610398	0.554428
28.293	0.660404	0.525288	0.674332	0.574093	0.556926	0.676179	0.633072	0.687485	0.646829	0.564434	0.565527	0.565492	0.520762	0.552014	0.559067	0.65433	0.609718	0.574681
28.5502	0.66008	0.533761	0.671464	0.580539	0.574573	0.679771	0.647637	0.697145	0.626038	0.568635	0.578137	0.600178	0.504588	0.536483	0.582889	0.629074	0.583584	0.584083
28.8074	0.642089	0.540538	0.663567	0.575462	0.559123	0.68981	0.636756	0.69618	0.655874	0.528652	0.562531	0.605041	0.494625	0.569246	0.589515	0.628266	0.587217	0.556191
29.0646	0.649661	0.539933	0.670275	0.583815	0.552277	0.683248	0.650063	0.695509	0.648143	0.559348	0.597693	0.582899	0.482532	0.554689	0.582382	0.649024	0.592185	0.588766
29.3218	0.653245	0.528503	0.661651	0.578703	0.575814	0.693109	0.62503	0.687429	0.647346	0.571949	0.586423	0.59136	0.505504	0.563844	0.569423	0.658699	0.587732	0.589927
29.579	0.654944	0.539491	0.65875	0.584314	0.558468	0.689675	0.662635	0.686753	0.654359	0.563587	0.601748	0.597626	0.511507	0.573204	0.608992	0.626408	0.621238	0.59058
29.8362	0.658181	0.53444	0.653762	0.590246	0.572519	0.689063	0.641996	0.694317	0.650068	0.577974	0.593689	0.595087	0.533962	0.562201	0.577031	0.641788	0.621722	0.594132
30.0934	0.636544	0.537372	0.676459	0.592558	0.586826	0.686988	0.653282	0.687455	0.657864	0.571333	0.559858	0.590469	0.505186	0.573231	0.582094	0.657485	0.598338	0.579836
30.3506	0.665661	0.54868	0.67509	0.579505	0.586336	0.690726	0.643693	0.690985	0.651472	0.578067	0.59377	0.600859	0.521031	0.541343	0.583928	0.648838	0.595241	0.568004
30.6078	0.658938	0.55287	0.6442	0.57831	0.583279	0.684822	0.641949	0.692467	0.646763	0.563407	0.59479	0.60439	0.511915	0.581346	0.60421	0.651982	0.599996	0.598739
30.865	0.65647	0.564822	0.654586	0.58385	0.581776	0.683363	0.644283	0.704494	0.652681	0.587959	0.599303	0.621095	0.524753	0.579962	0.607875	0.665806	0.60536	0.601687
31.1223	0.637783	0.52347	0.655796	0.585983	0.584666	0.713154	0.638499	0.701443	0.660704	0.582413	0.609546	0.61309	0.539264	0.577884	0.608603	0.650708	0.595722	0.596312
31.3795	0.677303	0.555183	0.664411	0.59205	0.578015	0.678562	0.649147	0.704471	0.637202	0.621981	0.60545	0.625137	0.529688	0.556479	0.619987	0.666923	0.623602	0.606821
31.6367	0.663197	0.544126	0.665581	0.590682	0.592364	0.709952	0.661926	0.694431	0.667462	0.609765	0.59912	0.622058	0.533381	0.571074	0.618383	0.642904	0.593578	0.59236
31.8939	0.661843	0.525908	0.672519	0.616336	0.577064	0.704097	0.638581	0.726873	0.6817	0.60377	0.639956	0.622257	0.532586	0.574083	0.619632	0.660006	0.612475	0.590643
32.1511	0.664298	0.541085	0.681614	0.586257	0.597827	0.702008	0.636189	0.702288	0.685223	0.604532	0.616662	0.614871	0.537707	0.568988	0.601405	0.670795	0.625258	0.60872
32.4083	0.675267	0.563236	0.660546	0.588123	0.605638	0.690414	0.651719	0.718753	0.673029	0.604551	0.60779	0.614972	0.534741	0.574218	0.618001	0.667164	0.603692	0.578991
32.6655	0.676583	0.548637	0.666819	0.606152	0.597826	0.708884	0.671324	0.716238	0.666194	0.587491	0.631164	0.601155	0.537897	0.573942	0.596328	0.674202	0.61664	0.60998
32.9227	0.668158	0.533876	0.668732	0.594094	0.595389	0.699044	0.656213	0.706591	0.673708	0.585476	0.595503	0.631667	0.538099	0.581008	0.63364	0.67253	0.636541	0.616681
33.1799	0.672269	0.547764	0.679952	0.587937	0.590719	0.68567	0.642481	0.715298	0.657191	0.599825	0.596257	0.633542	0.530896	0.583472	0.638508	0.668094	0.620646	0.605346
33.4371	0.670763	0.535632	0.693554	0.605826	0.599545	0.690837	0.649059	0.708174	0.677913	0.598646	0.619069	0.654263	0.519843	0.570239	0.633535	0.645111	0.622593	0.645158
33.6943	0.680072	0.553866	0.704663	0.614309	0.607637	0.695584	0.649532	0.727494	0.675533	0.59749	0.621271	0.61766	0.526378	0.581969	0.609816	0.701735	0.621001	0.613265
33.9515	0.673936	0.550406	0.67433	0.615417	0.603142	0.684395	0.662894	0.720269	0.656226	0.598694	0.616007	0.642457	0.546895	0.595833	0.610016	0.683252	0.623463	0.613589
34.2088	0.671623	0.551456	0.682382	0.600553	0.60766	0.685382	0.676115	0.73355	0.677624	0.579632	0.636758	0.644128	0.546077	0.569805	0.60526	0.695185	0.620622	0.611927
34.466	0.686061	0.560504	0.673901	0.610813	0.610441	0.710445	0.655818	0.699748	0.666352	0.628171	0.636058	0.642797	0.54997	0.592913	0.644116	0.683948	0.624113	0.611377
34.7232	0.670371	0.5558	0.688682	0.615001	0.594137	0.710171	0.644172	0.716511	0.685381	0.586589	0.626091	0.647829	0.545273	0.572523	0.645689	0.687012	0.608383	0.625982
34.9804	0.685634	0.556387	0.665643	0.611071	0.616858	0.688317	0.649977	0.715977	0.671169	0.621881	0.643409	0.635796	0.547864	0.570671	0.634566	0.70201	0.631612	0.610682
35.2376	0.682153	0.582341	0.709825	0.609155	0.606818	0.69157	0.673057	0.705631	0.673734	0.628182	0.63007	0.646489	0.541207	0.584754	0.647466	0.720438	0.641177	0.646096
35.4948	0.678698	0.564019	0.688673	0.625896	0.61603	0.715744	0.645897	0.720227	0.669645	0.630767	0.638164	0.625067	0.541863	0.611457	0.670499	0.684036	0.637558	0.60668
35.752	0.68043	0.564493	0.685537	0.611149	0.618586	0.714118	0.670931	0.722288	0.682188	0.636846	0.653672	0.648912	0.551119	0.593104	0.64048	0.690058	0.617487	0.634465
36.0092	0.67818	0.552799	0.691847	0.637748	0.617214	0.707512	0.662794	0.730343	0.68397	0.625494	0.642101	0.665865	0.555176	0.600597	0.652107	0.735319	0.634683	0.63263
36.2664	0.687291	0.577141	0.684015	0.636039	0.617908	0.7004	0.663969	0.72902	0.691369	0.61808	0.623106	0.644144	0.555234	0.6241	0.651622	0.718058	0.62155	0.612624
36.5236	0.696506	0.56075	0.703733	0.627246	0.622713	0.700822	0.673816	0.710246	0.67485	0.608599	0.658306	0.649873	0.554179	0.622708	0.619495	0.718747	0.629994	0.621853
36.7808	0.700672	0.557944	0.712645	0.652954	0.609934	0.730547	0.673501	0.722567	0.702289	0.61442	0.681131	0.632005	0.56503	0.613709	0.647492	0.715008	0.609911	0.635099
37.0381	0.719358	0.569	0.698442	0.634091	0.605111	0.708813	0.674056	0.719526	0.670697	0.624035	0.647759	0.652696	0.563921	0.603387	0.646746	0.702257	0.612921	0.643368
37.2953	0.713101	0.570929	0.692584	0.652272	0.618662	0.717387	0.687553	0.721942	0.681191	0.609725	0.654181	0.639276	0.568898	0.609715	0.640444	0.694253	0.617106	0.627457
37.5525	0.711002	0.573974	0.712749	0.644496	0.613914	0.711681	0.668357	0.725822	0.682684	0.609958	0.652411	0.646989	0.578852	0.620999	0.64099	0.732571	0.628409	0.610633
37.8097	0.718632	0.582858	0.701735	0.628339	0.621288	0.712097	0.68332	0.734086	0.687948	0.621014	0.625274	0.644543	0.589233	0.61694	0.687732	0.709676	0.633686	0.632395
38.0669	0.718428	0.569546	0.684573	0.634694	0.631371	0.72107	0.666252	0.716062	0.689298	0.632199	0.631216	0.64892	0.594597	0.635412	0.652269	0.727914	0.636411	0.651005
38.3241	0.72619	0.574716	0.713162	0.650245	0.639675	0.714408	0.672648	0.752171	0.696077	0.625942	0.657763	0.651523	0.569562	0.584987	0.631349	0.730176	0.631586	0.641782
38.5813	0.702913	0.588312	0.675316	0.625771	0.65211	0.707394	0.691741	0.737731	0.696288	0.631029	0.659549	0.665471	0.573205	0.652014	0.652408	0.697252	0.646435	0.645444
38.8385	0.713457	0.573632	0.69735	0.641212	0.64292	0.709277	0.678897	0.7496	0.696312	0.622809	0.647178	0.641924	0.566729	0.608873	0.655658	0.737031	0.634262	0.647817
39.0957	0.731625	0.582778	0.700061	0.662776	0.618495	0.723148	0.676328	0.736522	0.680655	0.623702	0.63866	0.659354	0.588347	0.610216	0.648493	0.704955	0.655201	0.645098
39.3529	0.718055	0.582883	0.692023	0.629967	0.614777	0.709505	0.6658	0.72945	0.697127	0.637758	0.629321	0.64835	0.58214	0.618558	0.657268	0.741441	0.655573	0.641701
39.6101	0.725347	0.594038	0.696082	0.651725	0.642391	0.715977	0.67733	0.747995	0.691195	0.622872	0.639419	0.660747	0.560896	0.640251	0.675786	0.707007	0.645815	0.645337
39.8673	0.699415	0.587633	0.677703	0.625977	0.631034	0.726742	0.668042	0.757788	0.701913	0.631132	0.656418	0.672592	0.561965	0.62827	0.655396	0.717966	0.668377	0.669889
40.1246	0.699562	0.5649	0.681344	0.669252	0.628017	0.739776	0.679221	0.745205	0.709462	0.626619	0.636907	0.678256	0.586443	0.617239	0.669077	0.732312	0.640245	0.615555
40.3818	0.732897	0.591427	0.677611	0.637235	0.622423	0.728686	0.701841	0.739988	0.714872	0.641138	0.66039	0.684535	0.60018	0.611294	0.671762	0.714345	0.661116	0.649823
40.639	0.727457	0.57813	0.676435	0.638173	0.628506	0.714394	0.683353	0.758749	0.698798	0.643019	0.647202	0.692818	0.595437	0.639994	0.65211	0.733333	0.649518	0.642101
40.8962	0.714931	0.583495	0.704131	0.635466	0.637952	0.723668	0.715365	0.744035	0.72435	0.653117	0.655291	0.668147	0.580958	0.634837	0.656551	0.712395	0.662277	0.642632
41.1534	0.721403	0.596967	0.694775	0.642772	0.636145	0.733213	0.692858	0.7565	0.714765	0.64733	0.682975	0.668499	0.571345	0.643242	0.665822	0.704263	0.698144	0.669172
41.4106	0.741745	0.590328	0.714145	0.648207	0.633006	0.724087	0.701525	0.762163	0.702976	0.653009	0.656693	0.670044	0.603639	0.642089	0.691344	0.721422	0.663153	0.64215
41.6678	0.739534	0.585913	0.705836	0.639339	0.637734	0.720005	0.697714	0.746627	0.713307	0.615845	0.671961	0.668717	0.58666	0.64347	0.6643	0.73159	0.674229	0.637719
41.925	0.731073	0.577639	0.730369	0.645354	0.642978	0.720502	0.699298	0.750091	0.701881	0.625058	0.668032	0.687171	0.592586	0.656605	0.672613	0.73224	0.691613	0.65802
42.1822	0.720736	0.58784	0.718088	0.661507	0.651883	0.732512	0.691543	0.743492	0.709334	0.620979	0.663365	0.693468	0.587316	0.615434	0.6704	0.747705	0.682026	0.650529
42.4394	0.741528	0.591147	0.721346	0.64639	0.638481	0.720378	0.680653	0.752647	0.724829	0.651571	0.673434	0.687848	0.583102	0.647002	0.685149	0.726854	0.693588	0.677812
42.6966	0.733445	0.591032	0.725061	0.627066	0.644018	0.71544	0.705675	0.770106	0.718352	0.663161	0.662059	0.700895	0.59025	0.647273	0.680761	0.743571	0.673814	0.661395
42.9539	0.735538	0.590571	0.700853	0.663985	0.634616	0.738568	0.671674	0.746018	0.713931	0.632677	0.658282	0.704388	0.585316	0.629168	0.665055	0.760362	0.675777	0.65833
43.2111	0.713079	0.597839	0.715706	0.671402	0.652902	0.735291	0.68822	0.765517	0.740467	0.641921	0.653182	0.711526	0.583695	0.644932	0.682701	0.764697	0.682084	0.665852
43.4683	0.728184	0.595283	0.712469	0.672061	0.651246	0.7426	0.678218	0.761941	0.716922	0.650143	0.643203	0.681646	0.593086	0.642594	0.663941	0.763561	0.681916	0.681128
43.7255	0.736092	0.584499	0.715821	0.662258	0.63809	0.729599	0.687096	0.762318	0.708341	0.628522	0.671188	0.688528	0.595501	0.63851	0.697019	0.720365	0.695172	0.66208
43.9827	0.7385	0.582025	0.720676	0.638713	0.6315	0.722079	0.695396	0.753746	0.729027	0.646161	0.661631	0.683405	0.602448	0.642389	0.689512	0.758626	0.689876	0.660451
44.2399	0.742366	0.594648	0.719967	0.648098	0.642087	0.73492	0.731494	0.762305	0.712534	0.647005	0.65814	0.71767	0.598158	0.666815	0.703881	0.719944	0.681695	0.669306
44.4971	0.732213	0.59288	0.701092	0.646196	0.63834	0.749768	0.70351	0.762707	0.721811	0.648149	0.687936	0.729149	0.593349	0.637973	0.71226	0.737877	0.670122	0.674099
44.7543	0.739993	0.605826	0.696901	0.660568	0.648162	0.735217	0.689194	0.730836	0.702138	0.658651	0.6553	0.705121	0.611522	0.658854	0.691987	0.761387	0.665181	0.686971
45.0115	0.731735	0.59955	0.709443	0.660527	0.655366	0.745294	0.715494	0.764812	0.742353	0.648509	0.665022	0.728211	0.593513	0.660886	0.684757	0.734096	0.691288	0.680347
45.2687	0.740446	0.600006	0.72176	0.653976	0.639376	0.723198	0.708956	0.756112	0.7323	0.655415	0.68457	0.731303	0.592026	0.666144	0.718043	0.743111	0.709432	0.678374
45.5259	0.74362	0.590641	0.71907	0.656546	0.656585	0.724023	0.714118	0.757902	0.736253	0.645288	0.674512	0.73175	0.602719	0.670902	0.708843	0.7489	0.700543	0.684674
45.7831	0.754084	0.606134	0.754786	0.665477	0.642473	0.727002	0.68747	0.768571	0.726827	0.684601	0.666495	0.702592	0.609554	0.643241	0.670242	0.769319	0.715831	0.695663
46.0404	0.757394	0.594212	0.717847	0.6793	0.657021	0.737983	0.710772	0.758088	0.709312	0.674888	0.679897	0.702406	0.609525	0.640317	0.7178	0.742411	0.706581	0.70214
46.2976	0.765605	0.596647	0.714405	0.672727	0.669544	0.721182	0.714599	0.761769	0.708489	0.65846	0.669859	0.689538	0.627828	0.680041	0.697146	0.745182	0.682175	0.682748
46.5548	0.738286	0.609759	0.706848	0.65038	0.664918	0.722444	0.700526	0.765063	0.734259	0.666127	0.658068	0.69721	0.628367	0.65907	0.683577	0.732302	0.718618	0.689686
46.812	0.748616	0.596543	0.70825	0.678344	0.660105	0.737862	0.713197	0.771179	0.733327	0.652749	0.655216	0.717946	0.61026	0.651524	0.706361	0.74141	0.700325	0.687327
47.0692	0.74706	0.606065	0.694026	0.680168	0.667297	0.732628	0.697351	0.773472	0.73972	0.654984	0.683706	0.704064	0.618426	0.676842	0.714925	0.756067	0.712723	0.666383
47.3264	0.72614	0.609726	0.7302	0.692054	0.651537	0.721838	0.706664	0.768623	0.723	0.644496	0.671716	0.698325	0.611463	0.659157	0.733974	0.744779	0.710036	0.704895
47.5836	0.727299	0.607578	0.717295	0.682949	0.652468	0.712848	0.712085	0.755247	0.740547	0.670981	0.685981	0.720252	0.634689	0.657	0.691259	0.756165	0.71938	0.687775
47.8408	0.755673	0.610709	0.698944	0.682144	0.648663	0.73634	0.705635	0.771488	0.722136	0.678661	0.692957	0.694891	0.601907	0.652004	0.692011	0.74356	0.711578	0.687178
48.098	0.743372	0.621984	0.728355	0.679759	0.651529	0.740047	0.709588	0.754565	0.733522	0.654012	0.682386	0.720842	0.621069	0.656399	0.709631	0.748443	0.696676	0.694495
48.3552	0.724036	0.599086	0.701156	0.665245	0.683245	0.733202	0.6998	0.753402	0.729185	0.661212	0.66179	0.705282	0.621133	0.659866	0.686711	0.766656	0.741029	0.677842
48.6124	0.741118	0.613295	0.732809	0.667143	0.669897	0.719491	0.724402	0.762544	0.730738	0.655308	0.656801	0.694902	0.609638	0.687726	0.704654	0.757728	0.728164	0.705346
48.8697	0.748055	0.617037	0.730242	0.677922	0.670962	0.734588	0.707248	0.75865	0.718111	0.673504	0.697023	0.707814	0.618522	0.665915	0.711935	0.761543	0.700756	0.699645
49.1269	0.759236	0.615603	0.743186	0.667099	0.677812	0.742725	0.691727	0.772181	0.73381	0.665089	0.681575	0.710997	0.622865	0.696389	0.696564	0.763995	0.710617	0.694159
49.3841	0.751742	0.610054	0.739671	0.672468	0.655627	0.751955	0.703433	0.762952	0.712815	0.676532	0.687922	0.700959	0.617443	0.664992	0.695546	0.74451	0.707689	0.691104
49.6413	0.755892	0.619464	0.737516	0.667517	0.675115	0.728534	0.694859	0.7828	0.728042	0.662127	0.686007	0.724842	0.601263	0.66205	0.722466	0.738237	0.730155	0.694329
49.8985	0.751473	0.604915	0.754988	0.674963	0.661408	0.717604	0.688424	0.750616	0.722127	0.678209	0.678947	0.683193	0.630423	0.652422	0.723187	0.766587	0.716075	0.705525
50.1557	0.726612	0.610659	0.742414	0.65699	0.672789	0.712367	0.705153	0.761714	0.736365	0.656647	0.69873	0.698152	0.637714	0.676453	0.718167	0.786583	0.744468	0.691825
50.4129	0.740711	0.604668	0.754226	0.674829	0.677302	0.725824	0.717541	0.765182	0.732518	0.645702	0.682308	0.71751	0.635959	0.671773	0.718864	0.737502	0.708478	0.694725
50.6701	0.763215	0.622723	0.739838	0.67646	0.664681	0.753997	0.699207	0.773369	0.746307	0.671994	0.69162	0.706953	0.620144	0.684512	0.69584	0.776901	0.752779	0.705981
50.9273	0.747149	0.607095	0.731407	0.676173	0.668819	0.735869	0.693771	0.765237	0.741005	0.679207	0.691158	0.715078	0.624266	0.65823	0.731919	0.763938	0.7358	0.706667
51.1845	0.756577	0.632541	0.762248	0.679706	0.660392	0.735606	0.700356	0.775587	0.75124	0.676548	0.700568	0.714514	0.608881	0.697609	0.707302	0.752652	0.769354	0.712678
51.4417	0.768892	0.602692	0.747052	0.667244	0.668535	0.724427	0.685561	0.777813	0.731853	0.678519	0.670991	0.69075	0.653684	0.665554	0.728208	0.758692	0.72342	0.714773
51.6989	0.756441	0.6371	0.766697	0.657025	0.676935	0.771541	0.681769	0.753233	0.752387	0.686341	0.662705	0.716047	0.630733	0.686069	0.713305	0.740673	0.744113	0.742674
51.9562	0.756487	0.618818	0.755095	0.669967	0.667244	0.749916	0.691462	0.778532	0.746429	0.688577	0.700221	0.729246	0.628545	0.691835	0.719494	0.752761	0.752115	0.720769
52.2134	0.741076	0.610975	0.756712	0.667997	0.674067	0.744883	0.688174	0.764926	0.744997	0.673447	0.665931	0.740571	0.643782	0.690651	0.725407	0.773982	0.739278	0.727861
52.4706	0.758577	0.635067	0.735428	0.673969	0.689955	0.736827	0.71451	0.770331	0.736272	0.658467	0.701723	0.716561	0.644291	0.674161	0.707626	0.77427	0.724453	0.744404
52.7278	0.751932	0.635685	0.773704	0.670815	0.679111	0.744016	0.71444	0.776802	0.747185	0.666425	0.697886	0.706656	0.620884	0.675842	0.69745	0.787423	0.741921	0.69865
52.985	0.735512	0.64632	0.731006	0.671192	0.684981	0.752731	0.706145	0.763807	0.742699	0.677575	0.709918	0.714857	0.666004	0.678284	0.736003	0.800551	0.739813	0.700794
53.2422	0.75559	0.62838	0.760049	0.662695	0.701166	0.738026	0.699173	0.76351	0.742169	0.672925	0.696402	0.73946	0.63	0.691396	0.736248	0.77996	0.754085	0.744474
53.4994	0.748988	0.645066	0.761368	0.646559	0.655556	0.752781	0.706318	0.778124	0.732005	0.64497	0.717068	0.692221	0.655057	0.701911	0.730049	0.769943	0.760378	0.726253
53.7566	0.753835	0.636478	0.758182	0.676455	0.687032	0.757629	0.685492	0.772674	0.753914	0.655152	0.69639	0.706114	0.648933	0.704612	0.710585	0.781988	0.766091	0.726581
54.0138	0.76178	0.643764	0.752787	0.676345	0.670674	0.757577	0.698814	0.788169	0.762819	0.668522	0.728964	0.698233	0.648521	0.682514	0.729092	0.786832	0.761689	0.718155
54.271	0.763355	0.659233	0.752886	0.656885	0.686459	0.737389	0.721464	0.76475	0.764834	0.690998	0.700489	0.717527	0.633275	0.715513	0.720834	0.80524	0.74678	0.726167
54.5282	0.764458	0.635668	0.771428	0.666187	0.674167	0.757695	0.722863	0.78588	0.773529	0.679214	0.695996	0.706137	0.648793	0.718643	0.724965	0.785333	0.764215	0.73127
54.7855	0.769813	0.62203	0.765328	0.653249	0.683449	0.741535	0.732307	0.757025	0.757887	0.686334	0.723673	0.697993	0.642587	0.73221	0.737764	0.76186	0.713934	0.738023
55.0427	0.759926	0.658458	0.769208	0.678304	0.668431	0.755029	0.725749	0.771815	0.752399	0.681273	0.701076	0.7018	0.661709	0.723467	0.729976	0.797386	0.755751	0.744872
55.2999	0.755225	0.666644	0.778394	0.675955	0.650231	0.761436	0.705268	0.771535	0.768426	0.669595	0.701292	0.700241	0.664978	0.715917	0.726273	0.797	0.751582	0.733985
55.5571	0.758914	0.656072	0.775465	0.670962	0.664004	0.773097	0.714475	0.778574	0.747199	0.672627	0.703182	0.697542	0.652832	0.709246	0.729783	0.804309	0.76229	0.73859
55.8143	0.74759	0.636106	0.790496	0.672613	0.703471	0.765075	0.745348	0.786044	0.75701	0.671794	0.686238	0.726168	0.662678	0.712894	0.712298	0.804658	0.726427	0.737816
56.0715	0.748172	0.649982	0.770869	0.666897	0.704201	0.755084	0.734732	0.781187	0.768683	0.678262	0.706748	0.719879	0.648593	0.705108	0.707351	0.77597	0.767773	0.73075
56.3287	0.746271	0.664108	0.778206	0.664706	0.688632	0.746584	0.743413	0.787857	0.75308	0.66086	0.712588	0.702416	0.663546	0.69913	0.683743	0.793409	0.756415	0.718363
56.5859	0.75875	0.648539	0.754892	0.669417	0.686578	0.746691	0.757767	0.770575	0.779956	0.678716	0.711025	0.698282	0.661882	0.717116	0.696989	0.769769	0.748959	0.727082
56.8431	0.739436	0.63442	0.760652	0.689517	0.699295	0.731466	0.706207	0.798271	0.765545	0.673935	0.72397	0.709125	0.65446	0.70166	0.702096	0.816911	0.712742	0.719772
57.1003	0.755465	0.642511	0.751625	0.677112	0.671349	0.749118	0.729401	0.791217	0.755059	0.676526	0.687021	0.737892	0.670423	0.710201	0.694957	0.78757	0.719088	0.734724
57.3575	0.744353	0.650949	0.78231	0.68323	0.702589	0.735005	0.735362	0.779371	0.755978	0.649669	0.706648	0.712536	0.660172	0.727976	0.731574	0.815887	0.747707	0.737258
57.6147	0.786625	0.667703	0.747723	0.684745	0.682256	0.763279	0.730435	0.776598	0.76788	0.675505	0.704173	0.733487	0.668216	0.709286	0.727629	0.798456	0.758053	0.733372
57.872	0.782364	0.635691	0.767105	0.681049	0.682241	0.74464	0.723718	0.783204	0.775854	0.709395	0.688346	0.734549	0.656651	0.713041	0.752386	0.789033	0.712083	0.722496
58.1292	0.783642	0.644873	0.773027	0.67301	0.708487	0.76754	0.712545	0.810612	0.749091	0.698371	0.712786	0.73361	0.665292	0.718334	0.730244	0.818286	0.724178	0.746453
58.3864	0.78231	0.645456	0.774528	0.682617	0.6913	0.755728	0.712702	0.795533	0.758177	0.674977	0.70552	0.721988	0.684099	0.710171	0.719533	0.782065	0.716955	0.715985
58.6436	0.755036	0.639233	0.758836	0.672678	0.690792	0.760331	0.720506	0.774534	0.74607	0.66325	0.702687	0.717635	0.674341	0.73048	0.734214	0.768787	0.767992	0.723364
58.9008	0.771532	0.63672	0.757619	0.66694	0.67856	0.749225	0.714235	0.775192	0.760058	0.667344	0.70244	0.73919	0.670111	0.71796	0.727952	0.799282	0.744915	0.758173
59.158	0.753613	0.629696	0.770237	0.677396	0.694728	0.750347	0.7373	0.780898	0.75568	0.68037	0.726675	0.725872	0.664036	0.711628	0.745984	0.81145	0.778633	0.756129
59.4152	0.769891	0.634438	0.763375	0.672506	0.688502	0.757175	0.734452	0.80685	0.74178	0.670514	0.688365	0.732849	0.675377	0.733148	0.75025	0.814649	0.750026	0.747186
59.6724	0.791341	0.635425	0.769612	0.672735	0.699588	0.753066	0.717101	0.794504	0.771014	0.667021	0.701904	0.744813	0.677491	0.699547	0.755468	0.785038	0.764183	0.752548
59.9296	0.761684	0.636836	0.776598	0.676603	0.712378	0.751766	0.712697	0.779145	0.758083	0.674851	0.696621	0.737349	0.67533	0.695905	0.763738	0.801643	0.770468	0.752753
60.1868	0.771899	0.635207	0.750252	0.668094	0.696405	0.740333	0.70921	0.775646	0.758115	0.671139	0.711014	0.712421	0.662337	0.72763	0.758248	0.808546	0.738802	0.752567
60.444	0.784253	0.66471	0.76455	0.673516	0.695757	0.762787	0.735693	0.793999	0.756831	0.687882	0.716014	0.747143	0.659631	0.714312	0.745229	0.811053	0.743155	0.787748
60.7013	0.768421	0.660616	0.763606	0.652973	0.686926	0.741233	0.718631	0.79133	0.777238	0.697709	0.693712	0.741183	0.673578	0.738138	0.738818	0.773629	0.728246	0.736716
60.9585	0.761732	0.651563	0.776271	0.679485	0.698538	0.757617	0.721749	0.792163	0.771769	0.693432	0.696516	0.733026	0.668971	0.700375	0.730702	0.81345	0.773847	0.757316
61.2157	0.784235	0.655918	0.783116	0.67228	0.680015	0.740977	0.728793	0.793795	0.773066	0.677811	0.732351	0.727753	0.689819	0.736908	0.756228	0.832774	0.762362	0.750463
61.4729	0.787004	0.638491	0.77768	0.688908	0.688843	0.750757	0.703343	0.795703	0.751838	0.665085	0.69279	0.740217	0.68524	0.750638	0.717794	0.785434	0.743263	0.757952
61.7301	0.773529	0.646835	0.76017	0.686283	0.701857	0.734584	0.706166	0.775813	0.768711	0.670306	0.677202	0.736707	0.677278	0.734022	0.729611	0.810115	0.755337	0.736705
61.9873	0.767181	0.655004	0.782829	0.686532	0.689964	0.757082	0.738716	0.804572	0.79632	0.670795	0.721458	0.737215	0.664182	0.750227	0.766311	0.819189	0.767986	0.728473
62.2445	0.794073	0.62149	0.764766	0.673974	0.712404	0.76484	0.719424	0.791449	0.751699	0.692074	0.698694	0.721162	0.668286	0.748089	0.732495	0.800508	0.752877	0.747894
62.5017	0.775202	0.642467	0.781264	0.663517	0.684018	0.757367	0.70139	0.796446	0.775453	0.70877	0.68716	0.733769	0.67929	0.751688	0.743875	0.825215	0.733838	0.770495
62.7589	0.773617	0.657901	0.76502	0.682812	0.69938	0.759769	0.713023	0.802777	0.749085	0.706007	0.701963	0.733246	0.722601	0.749658	0.746778	0.805198	0.774231	0.743638
63.0161	0.766174	0.659415	0.793896	0.670692	0.700354	0.740681	0.733607	0.793802	0.771427	0.679731	0.719033	0.72852	0.671844	0.767329	0.726892	0.765381	0.787367	0.739839
63.2733	0.759101	0.656505	0.769112	0.7027	0.704632	0.75617	0.726394	0.800284	0.781993	0.680621	0.692953	0.760346	0.696934	0.752382	0.728215	0.811363	0.762362	0.755897
63.5306	0.780584	0.657755	0.776322	0.663987	0.692565	0.774902	0.726305	0.798252	0.775857	0.675086	0.712047	0.749738	0.700406	0.746977	0.738681	0.832208	0.759308	0.750171
63.7878	0.779808	0.666579	0.77649	0.676589	0.693265	0.764251	0.718501	0.798523	0.762281	0.677339	0.737144	0.740035	0.669274	0.722237	0.741907	0.822385	0.761942	0.760327
64.045	0.786233	0.648386	0.772942	0.668824	0.694938	0.757998	0.742463	0.790897	0.791004	0.675784	0.697005	0.730051	0.678305	0.75267	0.741389	0.832986	0.787342	0.765716
64.3022	0.765621	0.666861	0.765466	0.685846	0.683501	0.772248	0.719235	0.807773	0.788563	0.674672	0.701119	0.744161	0.677869	0.751342	0.733189	0.789835	0.771018	0.728969
64.5594	0.776331	0.65927	0.744014	0.675444	0.704136	0.763606	0.693857	0.799369	0.796099	0.669959	0.686798	0.756086	0.688493	0.757954	0.760034	0.803935	0.767869	0.759541
64.8166	0.75444	0.655334	0.75538	0.673672	0.714683	0.758963	0.71157	0.799022	0.809018	0.689431	0.706982	0.751648	0.698645	0.740225	0.729621	0.815816	0.777464	0.747797
65.0738	0.785656	0.642093	0.750959	0.668454	0.697455	0.780235	0.725575	0.786067	0.788397	0.677022	0.708468	0.763935	0.642027	0.759761	0.707034	0.835122	0.760533	0.756131
65.331	0.777922	0.644941	0.764068	0.679835	0.704289	0.773455	0.710186	0.793183	0.78115	0.6869	0.714905	0.740028	0.674877	0.774529	0.735362	0.798452	0.775218	0.765648
65.5882	0.761584	0.652375	0.755707	0.683334	0.703182	0.758504	0.711259	0.789441	0.802408	0.701278	0.698146	0.743226	0.699303	0.75507	0.764977	0.836284	0.773171	0.76203
65.8454	0.78776	0.656833	0.763549	0.67976	0.725311	0.779804	0.716112	0.79333	0.791844	0.697841	0.723935	0.760294	0.674204	0.739914	0.751578	0.8046	0.763583	0.787657
66.1026	0.775484	0.657569	0.798171	0.692134	0.721999	0.763854	0.724634	0.813643	0.780253	0.681518	0.700288	0.75204	0.689499	0.762577	0.746731	0.819767	0.767044	0.768906
66.3598	0.789532	0.652038	0.758601	0.679353	0.712316	0.772398	0.716811	0.787462	0.803597	0.693716	0.711894	0.753399	0.683726	0.775261	0.730178	0.844425	0.763247	0.752258
66.6171	0.774816	0.657132	0.774346	0.689038	0.726522	0.755071	0.705806	0.788125	0.789174	0.70959	0.699466	0.755282	0.689927	0.766471	0.748543	0.865392	0.778675	0.754104
66.8743	0.789186	0.67276	0.767119	0.679784	0.705087	0.762934	0.701065	0.800734	0.790415	0.699203	0.699909	0.74279	0.671465	0.75151	0.738885	0.815626	0.76601	0.760399
67.1315	0.791783	0.667794	0.782861	0.681085	0.703426	0.752023	0.701998	0.800287	0.802389	0.690313	0.694788	0.765614	0.677336	0.7716	0.745764	0.811915	0.762065	0.748211
67.3887	0.770856	0.671146	0.781887	0.693078	0.709307	0.7734	0.716261	0.788054	0.79776	0.672416	0.712231	0.735708	0.687945	0.75864	0.751853	0.806463	0.790293	0.788195
67.6459	0.79257	0.672734	0.812454	0.685086	0.712361	0.773137	0.718028	0.793692	0.818812	0.678454	0.714198	0.734251	0.690099	0.757594	0.744885	0.82464	0.768599	0.761436
67.9031	0.780614	0.679215	0.781292	0.699982	0.67561	0.755015	0.727412	0.794798	0.795042	0.688112	0.686764	0.750708	0.689555	0.745475	0.726897	0.811918	0.771182	0.774431
68.1603	0.800059	0.66799	0.782497	0.693728	0.715141	0.766192	0.704572	0.797724	0.81406	0.69097	0.720465	0.736836	0.685413	0.793109	0.745549	0.8319	0.784934	0.795732
68.4175	0.759516	0.688357	0.802081	0.700456	0.697475	0.747975	0.743982	0.80695	0.7963	0.719188	0.710101	0.734046	0.676216	0.780293	0.725345	0.84028	0.76207	0.769736
68.6747	0.789132	0.662952	0.78128	0.687327	0.726054	0.76711	0.710909	0.793898	0.80217	0.675643	0.713426	0.754348	0.707017	0.779906	0.753137	0.845555	0.774926	0.754085
68.9319	0.796694	0.656867	0.794018	0.694023	0.70852	0.753403	0.730043	0.81655	0.786041	0.686085	0.730532	0.766859	0.704615	0.758439	0.733338	0.852124	0.798043	0.78862
69.1891	0.803437	0.689709	0.816294	0.714092	0.724174	0.755002	0.736945	0.822375	0.801498	0.663418	0.734929	0.746801	0.66986	0.76749	0.735404	0.852483	0.764698	0.793993
69.4464	0.801263	0.682225	0.826045	0.704654	0.712152	0.74659	0.707914	0.799211	0.801646	0.694464	0.703517	0.765393	0.693025	0.777808	0.755228	0.841434	0.813088	0.773975
69.7036	0.796454	0.660651	0.775686	0.699623	0.715529	0.760065	0.704418	0.823814	0.816324	0.688616	0.708317	0.746926	0.672299	0.817799	0.741987	0.809454	0.805433	0.781428
69.9608	0.810687	0.662426	0.804674	0.697719	0.728127	0.768053	0.727818	0.814076	0.799427	0.714007	0.745542	0.741839	0.707448	0.787002	0.739875	0.837705	0.822527	0.784913
70.218	0.798102	0.675725	0.798113	0.695791	0.710973	0.739989	0.722405	0.80046	0.819484	0.68987	0.705607	0.723254	0.686922	0.792855	0.75452	0.813861	0.797553	0.761552
70.4752	0.802666	0.673935	0.783117	0.714363	0.723785	0.752687	0.697286	0.801853	0.792247	0.690696	0.6953	0.732061	0.711121	0.799646	0.73186	0.84241	0.781918	0.745605
70.7324	0.804518	0.671754	0.812644	0.694961	0.727061	0.752621	0.709255	0.802088	0.809098	0.696835	0.703814	0.766104	0.708148	0.794621	0.760199	0.831504	0.780614	0.773061
70.9896	0.783884	0.657458	0.797771	0.712243	0.721298	0.754758	0.706862	0.814109	0.804372	0.698838	0.732487	0.746858	0.691429	0.763633	0.755392	0.801377	0.771008	0.798144
71.2468	0.807966	0.673446	0.796614	0.694996	0.726178	0.757227	0.710646	0.818009	0.806684	0.726162	0.712441	0.746057	0.680403	0.766866	0.748059	0.831263	0.803288	0.787986
71.504	0.803865	0.676346	0.79223	0.721204	0.732251	0.77325	0.714929	0.818468	0.828939	0.70161	0.724636	0.727887	0.69611	0.769554	0.742666	0.829986	0.76839	0.775059
71.7612	0.80624	0.684108	0.797341	0.713912	0.738643	0.769471	0.704826	0.827867	0.827195	0.727324	0.702657	0.743566	0.683308	0.766927	0.731866	0.826609	0.784344	0.796652
72.0184	0.801116	0.675224	0.792737	0.700115	0.719589	0.753366	0.702673	0.805185	0.809662	0.712776	0.713057	0.754993	0.69244	0.781764	0.750014	0.806423	0.801171	0.791416
72.2756	0.822146	0.655258	0.813747	0.708012	0.713314	0.769942	0.727112	0.780751	0.822837	0.716391	0.703729	0.75961	0.687716	0.786387	0.769983	0.815732	0.804094	0.783887
72.5329	0.806047	0.661221	0.806496	0.713004	0.716057	0.749626	0.707465	0.801513	0.79687	0.730007	0.720397	0.749179	0.699395	0.796619	0.75937	0.835276	0.796876	0.760617
72.7901	0.814256	0.658483	0.810697	0.708434	0.735407	0.763114	0.739986	0.813597	0.824859	0.714501	0.714128	0.76011	0.701281	0.75877	0.749832	0.837975	0.806255	0.806241
73.0473	0.803792	0.670992	0.787416	0.719535	0.727059	0.767287	0.712609	0.825255	0.801548	0.738739	0.736622	0.743764	0.707432	0.795886	0.74998	0.823175	0.779145	0.787355
73.3045	0.807506	0.670402	0.810969	0.709096	0.716575	0.75069	0.72922	0.797721	0.814762	0.735433	0.724384	0.75821	0.68309	0.771926	0.755493	0.855294	0.782322	0.80392
73.5617	0.785438	0.661056	0.829384	0.698539	0.742201	0.745524	0.706497	0.80117	0.821128	0.734467	0.731869	0.740645	0.677014	0.791058	0.73103	0.843843	0.785054	0.767183
73.8189	0.801375	0.66659	0.813239	0.724724	0.707569	0.756052	0.705145	0.823313	0.819984	0.726628	0.718185	0.745565	0.700723	0.780363	0.755463	0.817607	0.773955	0.791188
74.0761	0.790638	0.671465	0.82669	0.710667	0.721866	0.763775	0.697094	0.798553	0.807858	0.733354	0.719818	0.758029	0.697589	0.769079	0.748254	0.863545	0.773856	0.784983
74.3333	0.784437	0.669979	0.819621	0.708399	0.734548	0.750928	0.667355	0.805774	0.808165	0.726317	0.720948	0.749657	0.687161	0.800787	0.738987	0.830358	0.796141	0.778575
74.5905	0.778299	0.677884	0.821411	0.718495	0.75168	0.770172	0.733466	0.797271	0.798774	0.718071	0.720948	0.762524	0.698595	0.810265	0.754312	0.836843	0.787365	0.786486
74.8477	0.790998	0.664272	0.829414	0.70639	0.746986	0.761925	0.713454	0.797942	0.820697	0.738552	0.707469	0.756797	0.711861	0.792226	0.771498	0.841742	0.766873	0.783336
75.1049	0.801216	0.662482	0.794624	0.708913	0.726309	0.749943	0.712246	0.801143	0.82566	0.732693	0.708067	0.725155	0.706043	0.763136	0.767751	0.855453	0.796644	0.79932
75.3622	0.813165	0.659342	0.831272	0.70367	0.707521	0.781273	0.710038	0.828386	0.81481	0.735055	0.713264	0.751831	0.711773	0.779724	0.765447	0.861106	0.775601	0.822862
75.6194	0.796133	0.672923	0.797253	0.709835	0.729681	0.752003	0.709773	0.822421	0.790054	0.724188	0.714488	0.753392	0.700435	0.794546	0.753306	0.840185	0.785322	0.776493
75.8766	0.778842	0.683561	0.81607	0.725666	0.71088	0.75574	0.703928	0.828095	0.806683	0.690108	0.721355	0.758952	0.697465	0.776033	0.763668	0.853512	0.787642	0.764397
76.1338	0.788044	0.672945	0.818687	0.688009	0.736313	0.73241	0.73442	0.821805	0.792806	0.735919	0.717677	0.763734	0.672014	0.770466	0.726223	0.840536	0.787395	0.806148
76.391	0.807332	0.666409	0.826926	0.688861	0.705881	0.752294	0.732999	0.803346	0.795819	0.749942	0.718945	0.777968	0.70027	0.787922	0.747044	0.83288	0.765147	0.790884
76.6482	0.782713	0.680522	0.812127	0.713264	0.711787	0.759306	0.712783	0.804421	0.792022	0.740859	0.697322	0.774715	0.710553	0.793002	0.741199	0.878265	0.778894	0.79056
76.9054	0.789254	0.671497	0.828529	0.702628	0.731187	0.765328	0.713904	0.818836	0.815162	0.739116	0.690325	0.752792	0.669258	0.793587	0.749434	0.845271	0.804693	0.772358
77.1626	0.790482	0.684486	0.854996	0.715491	0.723929	0.750232	0.707266	0.810436	0.797077	0.709875	0.718002	0.744493	0.694092	0.792714	0.723614	0.833284	0.805132	0.769252
77.4198	0.795768	0.674959	0.849876	0.69864	0.718973	0.754541	0.728889	0.845168	0.806491	0.749572	0.739837	0.748177	0.683694	0.777315	0.74306	0.882978	0.784359	0.800952
77.677	0.78865	0.66495	0.819532	0.710406	0.722252	0.75224	0.729319	0.815093	0.80431	0.713466	0.715273	0.745001	0.684645	0.756245	0.751645	0.822304	0.784953	0.802591
77.9342	0.796994	0.662382	0.828329	0.693929	0.728536	0.782213	0.738027	0.828003	0.796646	0.730572	0.711085	0.758883	0.689575	0.757269	0.738918	0.876679	0.788854	0.795822
78.1914	0.800793	0.660553	0.833496	0.699793	0.723635	0.736339	0.737438	0.848384	0.809485	0.740997	0.723622	0.759926	0.713122	0.778488	0.741636	0.835329	0.763908	0.812644
78.4487	0.800864	0.659476	0.824467	0.734094	0.725945	0.755518	0.737863	0.812443	0.810369	0.74507	0.726536	0.768235	0.695759	0.793777	0.752676	0.858552	0.754892	0.824763
78.7059	0.781364	0.670183	0.818806	0.700081	0.733563	0.75209	0.740232	0.823087	0.772788	0.725826	0.712819	0.770817	0.684166	0.782826	0.769884	0.845041	0.751394	0.810229
78.9631	0.796513	0.673957	0.799157	0.719243	0.748674	0.780381	0.71926	0.820247	0.78328	0.754863	0.714135	0.751807	0.709849	0.818475	0.719548	0.852659	0.75422	0.768967
79.2203	0.802203	0.67019	0.807309	0.712311	0.723516	0.757702	0.72777	0.817365	0.78795	0.731103	0.7272	0.750774	0.699452	0.777667	0.756733	0.836422	0.781573	0.804741
79.4775	0.800218	0.641813	0.811466	0.705562	0.727042	0.757888	0.709702	0.825835	0.791729	0.733882	0.746861	0.770353	0.715363	0.785629	0.753324	0.826856	0.767115	0.800818
79.7347	0.777653	0.655681	0.831538	0.712551	0.742339	0.756911	0.709054	0.822536	0.808507	0.725438	0.750413	0.781914	0.698297	0.787711	0.737292	0.843355	0.798648	0.804361
79.9919	0.787118	0.656636	0.804875	0.70713	0.723004	0.760751	0.73425	0.848371	0.803922	0.728034	0.725037	0.73917	0.701491	0.765066	0.761569	0.849545	0.775415	0.820017
80.2491	0.801023	0.685687	0.819964	0.704871	0.736927	0.759857	0.744339	0.819091	0.802609	0.727307	0.741669	0.753286	0.70009	0.77673	0.769365	0.811958	0.782871	0.800892
80.5063	0.816104	0.659254	0.808301	0.70719	0.723065	0.768948	0.719713	0.838689	0.7951	0.73479	0.722362	0.755075	0.700228	0.7766	0.746979	0.800269	0.75562	0.793881
80.7635	0.795789	0.667026	0.821896	0.711473	0.718285	0.771448	0.713551	0.816259	0.815908	0.709449	0.717094	0.78368	0.693437	0.784453	0.732553	0.836752	0.779775	0.783943
81.0207	0.784532	0.66393	0.829667	0.717319	0.748416	0.765412	0.718361	0.820321	0.791886	0.733383	0.726866	0.778052	0.696183	0.771562	0.777805	0.841857	0.769018	0.819546
81.278	0.807155	0.682546	0.819556	0.692909	0.741467	0.753495	0.723599	0.827281	0.802477	0.726656	0.730011	0.7611	0.714938	0.762272	0.747564	0.835655	0.796451	0.789459
81.5352	0.794875	0.690211	0.817785	0.700694	0.71821	0.729659	0.706635	0.818969	0.804413	0.747086	0.762171	0.775056	0.698084	0.784732	0.772841	0.882839	0.797383	0.841438
81.7924	0.774149	0.681337	0.826151	0.690911	0.738833	0.757312	0.731991	0.826883	0.804499	0.735686	0.734449	0.779145	0.719615	0.773434	0.774634	0.871741	0.797341	0.799836
82.0496	0.797855	0.694811	0.833484	0.706705	0.744982	0.750226	0.744849	0.822354	0.810523	0.741848	0.746868	0.779132	0.70861	0.784352	0.743925	0.875655	0.76917	0.777744
82.3068	0.798369	0.698017	0.817806	0.722411	0.728429	0.756693	0.723392	0.827053	0.791672	0.740829	0.745642	0.779996	0.694237	0.795616	0.762107	0.857836	0.78122	0.810702
82.564	0.844599	0.70367	0.833908	0.712656	0.7505	0.769976	0.720374	0.817959	0.819616	0.745501	0.740781	0.768556	0.72415	0.788966	0.768889	0.856252	0.810465	0.824549
82.8212	0.812007	0.704009	0.848039	0.712374	0.749284	0.757775	0.713602	0.8171	0.808842	0.730802	0.735337	0.762183	0.708233	0.772516	0.781218	0.855629	0.811139	0.795711
83.0784	0.866803	0.681664	0.822669	0.715319	0.756279	0.769959	0.729875	0.808007	0.81612	0.728503	0.729992	0.760614	0.703209	0.78628	0.760187	0.875018	0.829604	0.775616
83.3356	0.83879	0.688051	0.812745	0.725769	0.741972	0.789719	0.728477	0.822282	0.813481	0.734666	0.754806	0.786176	0.711241	0.779527	0.766312	0.85968	0.820565	0.833081
83.5928	0.831674	0.674966	0.822478	0.715996	0.745607	0.769043	0.750072	0.816248	0.813841	0.732735	0.71596	0.748052	0.697643	0.783844	0.773909	0.842936	0.827178	0.783963
83.85	0.836966	0.684334	0.830422	0.712648	0.771286	0.763069	0.716142	0.82125	0.794898	0.737214	0.715076	0.769477	0.724963	0.771677	0.761442	0.831088	0.788162	0.795123
84.1072	0.820655	0.687062	0.811519	0.703468	0.742228	0.753276	0.721628	0.817993	0.79728	0.710659	0.72332	0.785785	0.695725	0.778657	0.752271	0.856239	0.801372	0.805765
84.3645	0.815846	0.684887	0.803484	0.704952	0.744878	0.775046	0.703862	0.807135	0.809568	0.727449	0.745821	0.777963	0.707493	0.780967	0.742702	0.822882	0.796637	0.800948
84.6217	0.811603	0.684037	0.815072	0.706334	0.738612	0.772985	0.727283	0.807917	0.78844	0.725057	0.751055	0.786596	0.702511	0.809707	0.747377	0.872318	0.799952	0.799891
84.8789	0.81494	0.695338	0.799872	0.714249	0.735971	0.770738	0.728263	0.830373	0.785436	0.720401	0.764337	0.769591	0.724397	0.782157	0.770639	0.84609	0.797568	0.773572
85.1361	0.803833	0.690484	0.811943	0.720661	0.745035	0.78207	0.703726	0.803066	0.797974	0.706037	0.724986	0.781393	0.70363	0.807783	0.750519	0.854832	0.813523	0.818736
85.3933	0.81637	0.681936	0.823335	0.72391	0.752667	0.777536	0.719634	0.839459	0.809283	0.724283	0.714097	0.772969	0.720752	0.788699	0.778603	0.862922	0.785747	0.824863
85.6505	0.799749	0.697409	0.819982	0.713124	0.75401	0.781751	0.726998	0.830002	0.815207	0.723389	0.744277	0.781513	0.707485	0.793755	0.78518	0.867575	0.780976	0.808285
85.9077	0.83072	0.700159	0.82075	0.707955	0.748263	0.760468	0.713866	0.830311	0.810586	0.726854	0.719343	0.77326	0.69564	0.803783	0.787273	0.868794	0.779891	0.815677
86.1649	0.812546	0.705915	0.816362	0.70601	0.744085	0.774699	0.718173	0.830269	0.835482	0.731224	0.717902	0.797419	0.70389	0.758696	0.784353	0.851027	0.813654	0.806494
86.4221	0.78103	0.684348	0.816298	0.722022	0.738581	0.768317	0.733548	0.824194	0.811328	0.738992	0.727653	0.798977	0.717793	0.802754	0.788462	0.858158	0.791535	0.82915
86.6793	0.817661	0.691331	0.828359	0.722248	0.749713	0.767453	0.702387	0.820148	0.803645	0.733663	0.748697	0.784521	0.722811	0.800068	0.793037	0.845995	0.803406	0.793321
86.9365	0.814962	0.699239	0.798804	0.696873	0.740224	0.781869	0.730548	0.82185	0.827729	0.741886	0.74747	0.800649	0.680626	0.776569	0.790787	0.830448	0.809274	0.820624
87.1937	0.792553	0.674125	0.80212	0.712181	0.759532	0.763352	0.743824	0.812234	0.835603	0.767836	0.745447	0.77791	0.706684	0.800272	0.80338	0.858169	0.810241	0.802809
87.451	0.797767	0.695531	0.802769	0.702484	0.756799	0.77699	0.722003	0.796285	0.84198	0.724369	0.730998	0.804127	0.706478	0.775474	0.781382	0.872532	0.817904	0.817245
87.7082	0.847788	0.703915	0.787904	0.709572	0.740324	0.777446	0.739766	0.829226	0.844894	0.756966	0.7519	0.796682	0.728286	0.77235	0.773774	0.871357	0.801285	0.776329
87.9654	0.813283	0.696316	0.790621	0.711216	0.743513	0.758765	0.737844	0.816975	0.833051	0.746503	0.737421	0.786067	0.745063	0.792353	0.781477	0.861504	0.828788	0.78145
88.2226	0.800803	0.692407	0.793667	0.717453	0.752987	0.772303	0.72979	0.817404	0.859216	0.754291	0.748701	0.808091	0.725384	0.78254	0.798588	0.8891	0.799069	0.805932
88.4798	0.802708	0.682159	0.784301	0.712794	0.741907	0.772766	0.745593	0.844279	0.813211	0.751104	0.729976	0.776814	0.732735	0.771248	0.785583	0.840839	0.802351	0.795346
88.737	0.793128	0.683733	0.797211	0.708084	0.737548	0.766465	0.720314	0.826682	0.868688	0.730802	0.732983	0.801546	0.712022	0.797824	0.78061	0.858833	0.836346	0.803228
88.9942	0.826768	0.722912	0.80638	0.711327	0.734936	0.767727	0.75752	0.803215	0.847075	0.735325	0.74122	0.797904	0.748335	0.797832	0.769958	0.847516	0.815288	0.795075
89.2514	0.82512	0.718189	0.777797	0.712758	0.752956	0.770769	0.72989	0.812444	0.836395	0.719812	0.712903	0.777263	0.707587	0.787201	0.776107	0.856577	0.826184	0.800315
89.5086	0.793928	0.676289	0.809246	0.695506	0.756228	0.761594	0.741727	0.820196	0.825814	0.766875	0.731985	0.79991	0.709721	0.770941	0.787045	0.851623	0.833278	0.80741
89.7658	0.806831	0.698628	0.781653	0.695557	0.761192	0.761249	0.757757	0.79703	0.832267	0.750829	0.739706	0.790763	0.728898	0.777183	0.784218	0.878826	0.831165	0.768693
